# Supplementary material for: Bis[(2-quinol­yl)methane­diol-κ2 N,O](sulfato-κO)copper(II) dihydrate
Source: Acta Crystallogr Sect E Struct Rep Online. 2008 Jan 23;64(Pt 2):m394. doi: 10.1107/S1600536808001980 (PMC2960162; doi:10.1107/S1600536808001980)
Supplement: Supplementary file 1 [file e-64-0m394-sup1.cif]

##############################################################################
###                                                                        ###
###        Electronic paper (Acta Crystallographica Section E)             ###
###                                                                        ###
##############################################################################
#                                                                            #
# This CIF contains the data in a paper accepted for publication in Acta     #
# Crystallographica Section E. It conforms to the requirements of Notes      #
# for Authors for Section E, and has been peer reviewed under the auspices   #
# of the IUCr Commission on Journals.                                        #
#                                                                            #
# Full details of the Crystallographic Information File format               #
# are given in the paper "The Crystallographic Information File (CIF):       #
# a New Standard Archive File for Crystallography" by S. R. Hall, F. H.      #
# Allen and I. D. Brown [Acta Cryst. (1991), A47, 655-685].                  #
#                                                                            #
# The current version of the core CIF dictionary is obtainable from          #
# ftp://ftp.iucr.org/pub/cif_core.dic. The current version number is 2.1.    #
#                                                                            #
# Software is freely available for graphical display of the structure(s) in  #
# this CIF.  For information consult the CIF home page http://www.iucr.org/  #
# cif/home.html                                                              #
#                                                                            #
##############################################################################
                                             
data_global
_audit_creation_method     'form.cif (version 2.0)'
_journal_data_validation_number     ?
_journal_date_recd_electronic     2007-12-19
_journal_date_accepted     2008-01-18
_journal_name_full     'Acta Crystallographica, Section E'
_journal_year     2008
_journal_volume     64
_journal_issue      2
_journal_page_first     m394
_journal_page_last     m394
_journal_paper_category     QM
_journal_coeditor_code     LH2587
_publ_contact_author_name     'Manuela Ramos Silva'
_publ_contact_author_address
;
     Faculdade Ci\^encias e Tecnologia
     Departamento de F\'isica
     Universidade de Coimbra
     P-3004-516 Coimbra
     Portugal
;
_publ_contact_author_email     manuela@pollux.fis.uc.pt
_publ_contact_author_fax     351-239-829158
_publ_contact_author_phone     351-239-410648
_publ_section_title
;\
Bis[(2-quinolyl)methanediol-\k^2^<i>N</i>,<i>O</i>](sulfato-\k<i>O</i>)\
copper(II) dihydrate
;
loop_
    _publ_author_name
    _publ_author_footnote
    _publ_author_address
    'Martins, Nuno D.' .
;
     CEMDRX
     Physics Department
     University of Coimbra
     P-3004-516 Coimbra
     Portugal
;
    'Silva, Joana A.' .
;
     Chemistry Department
     University of Coimbra
     P-3004-516 Coimbra
     Portugal
;
    'Ramos Silva, Manuela' .
;
     CEMDRX
     Physics Department
     University of Coimbra
     P-3004-516 Coimbra
     Portugal
;
    'Matos Beja, Ana' .
;
     CEMDRX
     Physics Department
     University of Coimbra
     P-3004-516 Coimbra
     Portugal
;
    'Sobral, Abilio J. F. N.' .
;
     Chemistry Department
     University of Coimbra
     P-3004-516 Coimbra
     Portugal
;
data_I
_audit_creation_method     SHELXL-97
_chemical_name_systematic
;
Bis[(2-quinolyl)methanediol-\k^2^N,O](sulfato-\kO)copper(II) dihydrate
;
_chemical_name_common     ?
_chemical_formula_moiety     'C20 H18 Cu N2 O8 S, 2(H2 O)'
_chemical_formula_sum     'C20 H22 Cu N2 O10 S'
_chemical_formula_iupac     '[Cu (S O4) (C10 H9 N O2)2], 2H2 O'
_chemical_formula_weight     546.00
_chemical_melting_point     ?
_symmetry_cell_setting     Triclinic
_symmetry_space_group_name_H-M     'P -1'
_symmetry_space_group_name_Hall     '-P 1'
loop_
    _symmetry_equiv_pos_as_xyz
    'x, y, z'
    '-x, -y, -z'
_cell_length_a     7.6065(3)
_cell_length_b     8.8747(4)
_cell_length_c     17.5035(9)
_cell_angle_alpha     98.561(3)
_cell_angle_beta     94.324(3)
_cell_angle_gamma     111.305(2)
_cell_volume     1077.76(9)
_cell_formula_units_Z     2
_cell_measurement_reflns_used     4898
_cell_measurement_theta_min     2.38
_cell_measurement_theta_max     27.45
_cell_measurement_temperature     293(2)
_exptl_crystal_description     block
_exptl_crystal_colour     green
_exptl_crystal_size_max     0.24
_exptl_crystal_size_mid     0.15
_exptl_crystal_size_min     0.12
_exptl_crystal_density_diffrn     1.682
_exptl_crystal_density_meas     ?
_exptl_crystal_density_method     'not measured'
_exptl_crystal_F_000     562
_exptl_absorpt_coefficient_mu     1.173
_exptl_absorpt_correction_type     multi-scan
_exptl_absorpt_process_details     '(SADABS; Sheldrick, 2000)'
_exptl_absorpt_correction_T_min     0.810
_exptl_absorpt_correction_T_max     0.864
_exptl_special_details
;
;
_diffrn_ambient_temperature     293(2)
_diffrn_radiation_type     MoK\a
_diffrn_radiation_wavelength     0.71073
_diffrn_radiation_source     'fine-focus sealed tube'
_diffrn_radiation_monochromator     graphite
_diffrn_measurement_device_type     'Bruker APEX CCD area-detector'
_diffrn_measurement_method     '\f and \w'
_diffrn_detector_area_resol_mean     ?
_diffrn_reflns_number     18073
_diffrn_reflns_av_R_equivalents     0.0367
_diffrn_reflns_av_sigmaI/netI     0.0429
_diffrn_reflns_theta_min     2.38
_diffrn_reflns_theta_max     28.41
_diffrn_reflns_theta_full     25.00
_diffrn_measured_fraction_theta_max     0.976
_diffrn_measured_fraction_theta_full     0.999
_diffrn_reflns_limit_h_min     -10
_diffrn_reflns_limit_h_max     10
_diffrn_reflns_limit_k_min     -11
_diffrn_reflns_limit_k_max     11
_diffrn_reflns_limit_l_min     -23
_diffrn_reflns_limit_l_max     22
_diffrn_standards_number     ?
_diffrn_standards_interval_count     ?
_diffrn_standards_interval_time     ?
_diffrn_standards_decay_%     ?
_refine_special_details
;
 Refinement of F^2^ against ALL reflections.  The weighted R-factor wR and
 goodness of fit S are based on F^2^, conventional R-factors R are based
 on F, with F set to zero for negative F^2^. The threshold expression of
 F^2^ > 2sigma(F^2^) is used only for calculating R-factors(gt) etc. and is
 not relevant to the choice of reflections for refinement.  R-factors based
 on F^2^ are statistically about twice as large as those based on F, and R-
 factors based on ALL data will be even larger.
;
_reflns_number_total     5289
_reflns_number_gt     3972
_reflns_threshold_expression     I>2\s(I)
_refine_ls_structure_factor_coef     Fsqd
_refine_ls_matrix_type     full
_refine_ls_R_factor_all     0.0602
_refine_ls_R_factor_gt     0.0375
_refine_ls_wR_factor_gt     0.0815
_refine_ls_wR_factor_ref     0.0901
_refine_ls_goodness_of_fit_ref     1.003
_refine_ls_restrained_S_all     1.003
_refine_ls_number_reflns     5289
_refine_ls_number_parameters     331
_refine_ls_number_restraints     8
_refine_ls_hydrogen_treatment     mixed
_refine_ls_weighting_scheme     calc
_refine_ls_weighting_details
         'calc w=1/[\s^2^(Fo^2^)+(0.0404P)^2^+0.5543P] where P=(Fo^2^+2Fc^2^)/3'
_atom_sites_solution_hydrogens     geom
_atom_sites_solution_primary     direct
_atom_sites_solution_secondary     difmap
_refine_ls_shift/su_max     0.001
_refine_ls_shift/su_mean     0.000
_refine_diff_density_max     0.357
_refine_diff_density_min     -0.339
_refine_ls_extinction_method     none
_refine_ls_extinction_coef     ?
loop_
    _atom_type_symbol
    _atom_type_description
    _atom_type_scat_dispersion_real
    _atom_type_scat_dispersion_imag
    _atom_type_scat_source
    'S' 'S' 0.1246 0.1234
                         'International Tables Vol C Tables 4.2.6.8 and 6.1.1.4'
    'H' 'H' 0.0000 0.0000
                         'International Tables Vol C Tables 4.2.6.8 and 6.1.1.4'
    'Cu' 'Cu' 0.3201 1.2651
                         'International Tables Vol C Tables 4.2.6.8 and 6.1.1.4'
    'N' 'N' 0.0061 0.0033
                         'International Tables Vol C Tables 4.2.6.8 and 6.1.1.4'
    'O' 'O' 0.0106 0.0060
                         'International Tables Vol C Tables 4.2.6.8 and 6.1.1.4'
    'C' 'C' 0.0033 0.0016
                         'International Tables Vol C Tables 4.2.6.8 and 6.1.1.4'
_computing_data_collection     'SMART (Bruker, 2003)'
_computing_cell_refinement     'SAINT (Bruker, 2003)'
_computing_data_reduction     'SAINT (Bruker, 2003)'
_computing_structure_solution     'SHELXS97 (Sheldrick, 2008)'
_computing_structure_refinement     'SHELXL97 (Sheldrick, 2008)'
_computing_molecular_graphics     'ORTEPII (Johnson, 1976)'
_computing_publication_material     'SHELXL97 (Sheldrick, 2008)'
loop_
    _atom_site_type_symbol
    _atom_site_label
    _atom_site_fract_x
    _atom_site_fract_y
    _atom_site_fract_z
    _atom_site_U_iso_or_equiv
    _atom_site_adp_type
    _atom_site_calc_flag
    _atom_site_refinement_flags
    _atom_site_occupancy
    _atom_site_disorder_assembly
    _atom_site_disorder_group
    Cu Cu1 0.34983(4) 0.15697(4) 0.247112(17) 0.02622(9) Uani d . 1 . .
    S S1 0.62616(8) -0.03258(7) 0.26884(3) 0.02588(14) Uani d . 1 . .
    O O1 0.0893(2) -0.0211(3) 0.26309(11) 0.0385(4) Uani d D 1 . .
    H H1A -0.017(3) -0.040(4) 0.2454(19) 0.058 Uiso d D 1 . .
    O O2 0.1228(3) -0.2200(3) 0.32675(13) 0.0452(5) Uani d D 1 . .
    H H2A 0.233(3) -0.201(4) 0.315(2) 0.068 Uiso d D 1 . .
    O O3 0.3080(3) 0.3702(2) 0.24886(10) 0.0349(4) Uani d D 1 . .
    H H3A 0.198(3) 0.362(4) 0.2561(18) 0.052 Uiso d D 1 . .
    O O4 0.4924(4) 0.5501(3) 0.17828(14) 0.0576(6) Uani d D 1 . .
    H H4A 0.499(6) 0.631(4) 0.2102(19) 0.086 Uiso d D 1 . .
    O O5 0.5547(3) 0.0768(2) 0.22997(10) 0.0365(4) Uani d . 1 . .
    O O6 0.7384(2) -0.0907(2) 0.21500(10) 0.0350(4) Uani d . 1 . .
    O O7 0.4641(3) -0.1762(2) 0.27989(12) 0.0427(5) Uani d . 1 . .
    O O8 0.7444(3) 0.0593(2) 0.34206(10) 0.0378(4) Uani d . 1 . .
    N N1 0.3830(3) 0.1802(3) 0.36291(11) 0.0264(4) Uani d . 1 . .
    N N2 0.2914(3) 0.1435(2) 0.13256(11) 0.0262(4) Uani d . 1 . .
    C C1 0.0981(4) -0.0705(3) 0.33518(15) 0.0336(6) Uani d . 1 . .
    H H1 -0.0220 -0.0846 0.3558 0.040 Uiso calc R 1 . .
    C C2 0.2594(3) 0.0620(3) 0.39163(14) 0.0297(5) Uani d . 1 . .
    C C3 0.2741(4) 0.0530(4) 0.47104(16) 0.0374(6) Uani d . 1 . .
    H H3 0.1860 -0.0336 0.4888 0.045 Uiso calc R 1 . .
    C C4 0.4189(4) 0.1726(4) 0.52174(15) 0.0389(6) Uani d . 1 . .
    H H4 0.4306 0.1684 0.5746 0.047 Uiso calc R 1 . .
    C C5 0.5511(4) 0.3028(3) 0.49378(14) 0.0316(6) Uani d . 1 . .
    C C6 0.5303(3) 0.3033(3) 0.41296(14) 0.0272(5) Uani d . 1 . .
    C C7 0.6616(4) 0.4320(3) 0.38398(15) 0.0338(6) Uani d . 1 . .
    H H7 0.6501 0.4327 0.3308 0.041 Uiso calc R 1 . .
    C C8 0.8053(4) 0.5555(4) 0.43358(17) 0.0399(6) Uani d . 1 . .
    H H8 0.8911 0.6401 0.4138 0.048 Uiso calc R 1 . .
    C C9 0.8259(4) 0.5572(4) 0.51402(17) 0.0424(7) Uani d . 1 . .
    H H9 0.9242 0.6428 0.5472 0.051 Uiso calc R 1 . .
    C C10 0.7021(4) 0.4336(4) 0.54333(16) 0.0399(7) Uani d . 1 . .
    H H10 0.7168 0.4350 0.5967 0.048 Uiso calc R 1 . .
    C C11 0.3207(4) 0.4235(3) 0.17647(15) 0.0356(6) Uani d . 1 . .
    H H11 0.2168 0.4609 0.1651 0.043 Uiso calc R 1 . .
    C C12 0.3067(3) 0.2843(3) 0.11182(14) 0.0292(5) Uani d . 1 . .
    C C13 0.3066(4) 0.3061(3) 0.03416(15) 0.0380(6) Uani d . 1 . .
    H H13 0.3209 0.4079 0.0219 0.046 Uiso calc R 1 . .
    C C14 0.2855(4) 0.1769(4) -0.02309(15) 0.0403(7) Uani d . 1 . .
    H H14 0.2884 0.1905 -0.0747 0.048 Uiso calc R 1 . .
    C C15 0.2594(4) 0.0225(3) -0.00399(15) 0.0333(6) Uani d . 1 . .
    C C16 0.2611(3) 0.0077(3) 0.07554(14) 0.0275(5) Uani d . 1 . .
    C C17 0.2298(4) -0.1460(3) 0.09590(16) 0.0365(6) Uani d . 1 . .
    H H17 0.2320 -0.1566 0.1480 0.044 Uiso calc R 1 . .
    C C18 0.1964(4) -0.2788(4) 0.03934(18) 0.0449(7) Uani d . 1 . .
    H H18 0.1718 -0.3809 0.0532 0.054 Uiso calc R 1 . .
    C C19 0.1977(4) -0.2669(4) -0.03936(18) 0.0472(7) Uani d . 1 . .
    H H19 0.1777 -0.3595 -0.0769 0.057 Uiso calc R 1 . .
    C C20 0.2283(4) -0.1192(4) -0.06075(16) 0.0432(7) Uani d . 1 . .
    H H20 0.2288 -0.1113 -0.1131 0.052 Uiso calc R 1 . .
    O O9 0.8632(4) 0.5358(4) 0.20715(17) 0.0759(8) Uani d D 1 . .
    H H91 0.935(6) 0.628(4) 0.236(2) 0.114 Uiso d D 1 . .
    H H92 0.750(4) 0.541(6) 0.197(3) 0.114 Uiso d D 1 . .
    O O10 -0.0100(3) 0.3450(3) 0.28886(17) 0.0614(6) Uani d D 1 . .
    H H101 -0.053(6) 0.390(5) 0.256(2) 0.092 Uiso d D 1 . .
    H H102 -0.088(5) 0.264(4) 0.304(2) 0.092 Uiso d D 1 . .
loop_
    _atom_site_aniso_label
    _atom_site_aniso_U_11
    _atom_site_aniso_U_22
    _atom_site_aniso_U_33
    _atom_site_aniso_U_12
    _atom_site_aniso_U_13
    _atom_site_aniso_U_23
    Cu1 0.03079(17) 0.03437(18) 0.01980(15) 0.01816(14) 0.00474(12) 0.00847(12)
    S1 0.0268(3) 0.0326(3) 0.0227(3) 0.0163(3) 0.0031(2) 0.0060(2)
    O1 0.0246(9) 0.0599(13) 0.0313(10) 0.0131(9) 0.0024(8) 0.0180(9)
    O2 0.0360(11) 0.0419(11) 0.0577(13) 0.0124(9) 0.0078(10) 0.0147(10)
    O3 0.0468(11) 0.0420(11) 0.0265(9) 0.0280(10) 0.0062(8) 0.0085(8)
    O4 0.0752(16) 0.0319(12) 0.0560(15) 0.0091(12) 0.0173(13) 0.0046(10)
    O5 0.0427(10) 0.0520(12) 0.0331(10) 0.0338(9) 0.0136(8) 0.0185(9)
    O6 0.0350(10) 0.0490(11) 0.0279(9) 0.0267(9) 0.0036(8) 0.0009(8)
    O7 0.0376(10) 0.0382(11) 0.0514(12) 0.0114(9) 0.0109(9) 0.0109(9)
    O8 0.0420(10) 0.0446(11) 0.0263(10) 0.0200(9) -0.0020(8) -0.0007(8)
    N1 0.0295(10) 0.0361(12) 0.0212(10) 0.0189(9) 0.0077(8) 0.0098(9)
    N2 0.0284(10) 0.0299(11) 0.0232(10) 0.0138(9) 0.0033(8) 0.0073(9)
    C1 0.0284(13) 0.0435(16) 0.0345(14) 0.0155(12) 0.0105(11) 0.0164(12)
    C2 0.0320(13) 0.0385(14) 0.0273(13) 0.0203(12) 0.0089(11) 0.0118(11)
    C3 0.0447(16) 0.0439(16) 0.0328(15) 0.0210(13) 0.0145(13) 0.0204(13)
    C4 0.0539(17) 0.0504(17) 0.0229(13) 0.0291(15) 0.0084(12) 0.0133(13)
    C5 0.0387(14) 0.0424(15) 0.0229(12) 0.0255(13) 0.0052(11) 0.0071(11)
    C6 0.0290(12) 0.0372(14) 0.0220(12) 0.0201(11) 0.0063(10) 0.0052(11)
    C7 0.0369(14) 0.0427(15) 0.0261(13) 0.0182(12) 0.0105(11) 0.0085(12)
    C8 0.0355(14) 0.0413(16) 0.0426(16) 0.0140(13) 0.0085(13) 0.0078(13)
    C9 0.0399(16) 0.0475(17) 0.0391(16) 0.0216(14) -0.0015(13) -0.0037(14)
    C10 0.0467(16) 0.0537(18) 0.0256(14) 0.0299(15) -0.0012(12) 0.0018(13)
    C11 0.0486(16) 0.0365(15) 0.0318(14) 0.0248(13) 0.0079(12) 0.0135(12)
    C12 0.0319(13) 0.0347(14) 0.0264(13) 0.0176(11) 0.0042(10) 0.0088(11)
    C13 0.0501(16) 0.0392(15) 0.0312(14) 0.0204(13) 0.0085(12) 0.0160(12)
    C14 0.0501(17) 0.0518(18) 0.0219(13) 0.0197(14) 0.0080(12) 0.0135(13)
    C15 0.0326(13) 0.0415(15) 0.0243(13) 0.0133(12) 0.0022(10) 0.0045(11)
    C16 0.0272(12) 0.0334(13) 0.0225(12) 0.0135(11) 0.0013(10) 0.0034(10)
    C17 0.0467(16) 0.0333(14) 0.0299(14) 0.0162(13) 0.0008(12) 0.0066(12)
    C18 0.0548(18) 0.0315(15) 0.0453(18) 0.0158(14) 0.0011(14) 0.0028(13)
    C19 0.0548(19) 0.0419(17) 0.0369(16) 0.0170(15) -0.0004(14) -0.0092(14)
    C20 0.0490(17) 0.0507(18) 0.0245(14) 0.0165(15) 0.0019(12) -0.0013(13)
    O9 0.080(2) 0.0642(17) 0.0698(19) 0.0223(16) -0.0045(16) -0.0083(14)
    O10 0.0448(13) 0.0588(16) 0.0801(19) 0.0174(12) 0.0190(13) 0.0126(14)
_geom_special_details
;
 All esds (except the esd in the dihedral angle between two l.s. planes)
 are estimated using the full covariance matrix.  The cell esds are taken
 into account individually in the estimation of esds in distances, angles
 and torsion angles; correlations between esds in cell parameters are only
 used when they are defined by crystal symmetry.  An approximate (isotropic)
 treatment of cell esds is used for estimating esds involving l.s. planes.
;
loop_
    _geom_bond_atom_site_label_1
    _geom_bond_atom_site_label_2
    _geom_bond_site_symmetry_2
    _geom_bond_distance
    _geom_bond_publ_flag
    Cu1 O5 . 1.9589(16) y
    Cu1 N1 . 1.9938(19) y
    Cu1 N2 . 1.9969(19) y
    Cu1 O3 . 2.0258(17) y
    Cu1 O1 . 2.1080(19) y
    S1 O8 . 1.4486(19) ?
    S1 O7 . 1.4664(19) ?
    S1 O6 . 1.4766(17) ?
    S1 O5 . 1.4914(17) ?
    O1 C1 . 1.401(3) ?
    O1 H1A . 0.79(2) ?
    O2 C1 . 1.394(3) ?
    O2 H2A . 0.84(2) ?
    O3 C11 . 1.415(3) ?
    O3 H3A . 0.83(2) ?
    O4 C11 . 1.373(3) ?
    O4 H4A . 0.83(2) ?
    N1 C2 . 1.322(3) ?
    N1 C6 . 1.376(3) ?
    N2 C12 . 1.320(3) ?
    N2 C16 . 1.381(3) ?
    C1 C2 . 1.512(4) ?
    C1 H1 . 0.9800 ?
    C2 C3 . 1.402(3) ?
    C3 C4 . 1.360(4) ?
    C3 H3 . 0.9300 ?
    C4 C5 . 1.409(4) ?
    C4 H4 . 0.9300 ?
    C5 C6 . 1.412(3) ?
    C5 C10 . 1.414(4) ?
    C6 C7 . 1.407(3) ?
    C7 C8 . 1.361(4) ?
    C7 H7 . 0.9300 ?
    C8 C9 . 1.402(4) ?
    C8 H8 . 0.9300 ?
    C9 C10 . 1.357(4) ?
    C9 H9 . 0.9300 ?
    C10 H10 . 0.9300 ?
    C11 C12 . 1.512(4) ?
    C11 H11 . 0.9800 ?
    C12 C13 . 1.401(3) ?
    C13 C14 . 1.358(4) ?
    C13 H13 . 0.9300 ?
    C14 C15 . 1.407(4) ?
    C14 H14 . 0.9300 ?
    C15 C20 . 1.414(4) ?
    C15 C16 . 1.417(3) ?
    C16 C17 . 1.402(3) ?
    C17 C18 . 1.353(4) ?
    C17 H17 . 0.9300 ?
    C18 C19 . 1.398(4) ?
    C18 H18 . 0.9300 ?
    C19 C20 . 1.360(4) ?
    C19 H19 . 0.9300 ?
    C20 H20 . 0.9300 ?
    O9 H91 . 0.86(2) ?
    O9 H92 . 0.89(2) ?
    O10 H101 . 0.86(2) ?
    O10 H102 . 0.84(2) ?
loop_
    _geom_angle_atom_site_label_1
    _geom_angle_atom_site_label_2
    _geom_angle_atom_site_label_3
    _geom_angle_site_symmetry_1
    _geom_angle_site_symmetry_3
    _geom_angle
    _geom_angle_publ_flag
    O5 Cu1 N1 . . 96.19(7) ?
    O5 Cu1 N2 . . 90.66(7) ?
    N1 Cu1 N2 . . 173.14(8) ?
    O5 Cu1 O3 . . 137.56(8) ?
    N1 Cu1 O3 . . 94.29(7) ?
    N2 Cu1 O3 . . 80.56(7) ?
    O5 Cu1 O1 . . 115.59(8) ?
    N1 Cu1 O1 . . 79.02(8) ?
    N2 Cu1 O1 . . 98.05(8) ?
    O3 Cu1 O1 . . 106.76(8) ?
    O8 S1 O7 . . 111.92(12) ?
    O8 S1 O6 . . 110.54(10) ?
    O7 S1 O6 . . 108.23(11) ?
    O8 S1 O5 . . 109.74(11) ?
    O7 S1 O5 . . 109.44(11) ?
    O6 S1 O5 . . 106.82(10) ?
    C1 O1 Cu1 . . 112.67(15) ?
    C1 O1 H1A . . 111(2) ?
    Cu1 O1 H1A . . 131(2) ?
    C1 O2 H2A . . 106(3) ?
    C11 O3 Cu1 . . 113.40(14) ?
    C11 O3 H3A . . 101(2) ?
    Cu1 O3 H3A . . 113(2) ?
    C11 O4 H4A . . 110(3) ?
    S1 O5 Cu1 . . 132.80(11) ?
    C2 N1 C6 . . 119.1(2) ?
    C2 N1 Cu1 . . 116.29(17) ?
    C6 N1 Cu1 . . 124.51(16) ?
    C12 N2 C16 . . 119.3(2) ?
    C12 N2 Cu1 . . 114.79(16) ?
    C16 N2 Cu1 . . 125.41(15) ?
    O2 C1 O1 . . 110.8(2) ?
    O2 C1 C2 . . 110.6(2) ?
    O1 C1 C2 . . 109.4(2) ?
    O2 C1 H1 . . 108.7 ?
    O1 C1 H1 . . 108.7 ?
    C2 C1 H1 . . 108.7 ?
    N1 C2 C3 . . 123.0(2) ?
    N1 C2 C1 . . 117.7(2) ?
    C3 C2 C1 . . 119.2(2) ?
    C4 C3 C2 . . 119.2(3) ?
    C4 C3 H3 . . 120.4 ?
    C2 C3 H3 . . 120.4 ?
    C3 C4 C5 . . 119.6(2) ?
    C3 C4 H4 . . 120.2 ?
    C5 C4 H4 . . 120.2 ?
    C4 C5 C6 . . 118.5(2) ?
    C4 C5 C10 . . 122.7(2) ?
    C6 C5 C10 . . 118.8(2) ?
    N1 C6 C7 . . 120.1(2) ?
    N1 C6 C5 . . 120.6(2) ?
    C7 C6 C5 . . 119.2(2) ?
    C8 C7 C6 . . 120.2(2) ?
    C8 C7 H7 . . 119.9 ?
    C6 C7 H7 . . 119.9 ?
    C7 C8 C9 . . 121.0(3) ?
    C7 C8 H8 . . 119.5 ?
    C9 C8 H8 . . 119.5 ?
    C10 C9 C8 . . 119.9(3) ?
    C10 C9 H9 . . 120.1 ?
    C8 C9 H9 . . 120.1 ?
    C9 C10 C5 . . 120.9(3) ?
    C9 C10 H10 . . 119.6 ?
    C5 C10 H10 . . 119.6 ?
    O4 C11 O3 . . 110.7(2) ?
    O4 C11 C12 . . 107.5(2) ?
    O3 C11 C12 . . 110.4(2) ?
    O4 C11 H11 . . 109.4 ?
    O3 C11 H11 . . 109.4 ?
    C12 C11 H11 . . 109.4 ?
    N2 C12 C13 . . 122.8(2) ?
    N2 C12 C11 . . 116.6(2) ?
    C13 C12 C11 . . 120.6(2) ?
    C14 C13 C12 . . 119.4(2) ?
    C14 C13 H13 . . 120.3 ?
    C12 C13 H13 . . 120.3 ?
    C13 C14 C15 . . 119.7(2) ?
    C13 C14 H14 . . 120.1 ?
    C15 C14 H14 . . 120.1 ?
    C14 C15 C20 . . 122.9(2) ?
    C14 C15 C16 . . 118.5(2) ?
    C20 C15 C16 . . 118.6(2) ?
    N2 C16 C17 . . 120.2(2) ?
    N2 C16 C15 . . 120.2(2) ?
    C17 C16 C15 . . 119.6(2) ?
    C18 C17 C16 . . 119.6(3) ?
    C18 C17 H17 . . 120.2 ?
    C16 C17 H17 . . 120.2 ?
    C17 C18 C19 . . 121.9(3) ?
    C17 C18 H18 . . 119.1 ?
    C19 C18 H18 . . 119.1 ?
    C20 C19 C18 . . 119.7(3) ?
    C20 C19 H19 . . 120.1 ?
    C18 C19 H19 . . 120.1 ?
    C19 C20 C15 . . 120.5(3) ?
    C19 C20 H20 . . 119.7 ?
    C15 C20 H20 . . 119.7 ?
    H91 O9 H92 . . 107(4) ?
    H101 O10 H102 . . 118(4) ?
loop_
    _geom_torsion_atom_site_label_1
    _geom_torsion_atom_site_label_2
    _geom_torsion_atom_site_label_3
    _geom_torsion_atom_site_label_4
    _geom_torsion_site_symmetry_1
    _geom_torsion_site_symmetry_2
    _geom_torsion_site_symmetry_3
    _geom_torsion_site_symmetry_4
    _geom_torsion
    _geom_torsion_publ_flag
    O5 Cu1 O1 C1 . . . . 71.43(18) ?
    N1 Cu1 O1 C1 . . . . -20.23(17) ?
    N2 Cu1 O1 C1 . . . . 166.06(17) ?
    O3 Cu1 O1 C1 . . . . -111.44(17) ?
    O5 Cu1 O3 C11 . . . . 62.2(2) ?
    N1 Cu1 O3 C11 . . . . 166.21(18) ?
    N2 Cu1 O3 C11 . . . . -18.35(18) ?
    O1 Cu1 O3 C11 . . . . -113.98(18) ?
    O8 S1 O5 Cu1 . . . . -78.16(18) ?
    O7 S1 O5 Cu1 . . . . 45.01(19) ?
    O6 S1 O5 Cu1 . . . . 161.97(15) ?
    N1 Cu1 O5 S1 . . . . 35.82(18) ?
    N2 Cu1 O5 S1 . . . . -144.19(17) ?
    O3 Cu1 O5 S1 . . . . 139.14(15) ?
    O1 Cu1 O5 S1 . . . . -44.94(19) ?
    O5 Cu1 N1 C2 . . . . -101.70(17) ?
    O3 Cu1 N1 C2 . . . . 119.48(17) ?
    O1 Cu1 N1 C2 . . . . 13.22(16) ?
    O5 Cu1 N1 C6 . . . . 74.10(18) ?
    O3 Cu1 N1 C6 . . . . -64.71(18) ?
    O1 Cu1 N1 C6 . . . . -170.97(18) ?
    O5 Cu1 N2 C12 . . . . -120.78(17) ?
    O3 Cu1 N2 C12 . . . . 17.49(17) ?
    O1 Cu1 N2 C12 . . . . 123.25(17) ?
    O5 Cu1 N2 C16 . . . . 50.87(19) ?
    O3 Cu1 N2 C16 . . . . -170.9(2) ?
    O1 Cu1 N2 C16 . . . . -65.10(19) ?
    Cu1 O1 C1 O2 . . . . -99.7(2) ?
    Cu1 O1 C1 C2 . . . . 22.5(2) ?
    C6 N1 C2 C3 . . . . -1.9(3) ?
    Cu1 N1 C2 C3 . . . . 174.13(18) ?
    C6 N1 C2 C1 . . . . 179.38(19) ?
    Cu1 N1 C2 C1 . . . . -4.6(3) ?
    O2 C1 C2 N1 . . . . 109.7(2) ?
    O1 C1 C2 N1 . . . . -12.5(3) ?
    O2 C1 C2 C3 . . . . -69.0(3) ?
    O1 C1 C2 C3 . . . . 168.7(2) ?
    N1 C2 C3 C4 . . . . 1.6(4) ?
    C1 C2 C3 C4 . . . . -179.8(2) ?
    C2 C3 C4 C5 . . . . 0.0(4) ?
    C3 C4 C5 C6 . . . . -1.1(4) ?
    C3 C4 C5 C10 . . . . 178.3(2) ?
    C2 N1 C6 C7 . . . . -178.8(2) ?
    Cu1 N1 C6 C7 . . . . 5.5(3) ?
    C2 N1 C6 C5 . . . . 0.8(3) ?
    Cu1 N1 C6 C5 . . . . -174.93(16) ?
    C4 C5 C6 N1 . . . . 0.7(3) ?
    C10 C5 C6 N1 . . . . -178.7(2) ?
    C4 C5 C6 C7 . . . . -179.7(2) ?
    C10 C5 C6 C7 . . . . 0.9(3) ?
    N1 C6 C7 C8 . . . . 178.8(2) ?
    C5 C6 C7 C8 . . . . -0.8(3) ?
    C6 C7 C8 C9 . . . . 0.1(4) ?
    C7 C8 C9 C10 . . . . 0.5(4) ?
    C8 C9 C10 C5 . . . . -0.4(4) ?
    C4 C5 C10 C9 . . . . -179.7(2) ?
    C6 C5 C10 C9 . . . . -0.4(4) ?
    Cu1 O3 C11 O4 . . . . -103.0(2) ?
    Cu1 O3 C11 C12 . . . . 16.0(3) ?
    C16 N2 C12 C13 . . . . -4.5(4) ?
    Cu1 N2 C12 C13 . . . . 167.7(2) ?
    C16 N2 C12 C11 . . . . 174.3(2) ?
    Cu1 N2 C12 C11 . . . . -13.5(3) ?
    O4 C11 C12 N2 . . . . 119.0(2) ?
    O3 C11 C12 N2 . . . . -1.9(3) ?
    O4 C11 C12 C13 . . . . -62.2(3) ?
    O3 C11 C12 C13 . . . . 176.9(2) ?
    N2 C12 C13 C14 . . . . 1.6(4) ?
    C11 C12 C13 C14 . . . . -177.1(3) ?
    C12 C13 C14 C15 . . . . 1.6(4) ?
    C13 C14 C15 C20 . . . . 177.2(3) ?
    C13 C14 C15 C16 . . . . -1.7(4) ?
    C12 N2 C16 C17 . . . . -175.1(2) ?
    Cu1 N2 C16 C17 . . . . 13.6(3) ?
    C12 N2 C16 C15 . . . . 4.2(3) ?
    Cu1 N2 C16 C15 . . . . -167.07(17) ?
    C14 C15 C16 N2 . . . . -1.2(4) ?
    C20 C15 C16 N2 . . . . 179.9(2) ?
    C14 C15 C16 C17 . . . . 178.1(2) ?
    C20 C15 C16 C17 . . . . -0.8(4) ?
    N2 C16 C17 C18 . . . . 178.6(2) ?
    C15 C16 C17 C18 . . . . -0.7(4) ?
    C16 C17 C18 C19 . . . . 2.0(5) ?
    C17 C18 C19 C20 . . . . -1.8(5) ?
    C18 C19 C20 C15 . . . . 0.2(5) ?
    C14 C15 C20 C19 . . . . -177.9(3) ?
    C16 C15 C20 C19 . . . . 1.0(4) ?
loop_
    _geom_hbond_atom_site_label_D
    _geom_hbond_atom_site_label_H
    _geom_hbond_atom_site_label_A
    _geom_hbond_site_symmetry_A
    _geom_hbond_distance_DH
    _geom_hbond_distance_HA
    _geom_hbond_distance_DA
    _geom_hbond_angle_DHA
    O1 H1A O6 1_455 0.79(3) 1.77(3) 2.554(2) 174(4)
    O3 H3A O10 . 0.83(3) 1.69(3) 2.510(3) 169(3)
    O4 H4A O6 1_565 0.83(3) 2.46(4) 2.992(3) 123(3)
    O4 H4A O7 1_565 0.83(3) 2.06(4) 2.874(3) 169(5)
    O9 H91 O2 1_665 0.86(4) 2.00(4) 2.810(4) 157(3)
    O9 H92 O4 . 0.89(4) 2.00(4) 2.879(5) 178(6)
    O10 H101 O9 1_455 0.86(4) 1.91(4) 2.746(4) 164(4)
    O10 H102 O8 1_455 0.84(3) 2.04(3) 2.883(3) 174(4)
