# Supplementary material for: Bis[(2-quinol­yl)methane­diol-κ2 N,O](sulfato-κO)copper(II) dihydrate
Source: Acta Crystallogr Sect E Struct Rep Online. 2008 Jan 23;64(Pt 2):m394. doi: 10.1107/S1600536808001980 (PMC2960162; doi:10.1107/S1600536808001980)
Supplement: Supplementary file 2 [file e-64-0m394-Isup2.hkl]

# 
# h,k,l, Fc-squared, Fo-squared, sigma(Fo-squared) and status flag 
# 
data_I
_shelx_title ' jasC8c                      New: P-1' 
_shelx_refln_list_code          4 
_shelx_F_calc_maximum      163.38 
_exptl_crystal_F_000       562.00 
_reflns_d_resolution_high  0.7468 
 
loop_ 
 _symmetry_equiv_pos_as_xyz 
 'x, y, z' 
 '-x, -y, -z' 
 
_cell_length_a     7.6065 
_cell_length_b     8.8747 
_cell_length_c    17.5035 
_cell_angle_alpha  98.561 
_cell_angle_beta   94.324 
_cell_angle_gamma 111.305 
 
_shelx_F_squared_multiplier     1.000 
 
loop_ 
 _refln_index_h 
 _refln_index_k 
 _refln_index_l 
 _refln_F_squared_calc 
 _refln_F_squared_meas 
 _refln_F_squared_sigma 
 _refln_observed_status 
   1   0   0     8103.67     8754.88     61.07 o 
   2   0   0    10264.65    10967.91     84.72 o 
   3   0   0     2437.09     2573.53     20.76 o 
   4   0   0       25.18       21.40      2.45 o 
   5   0   0      271.15      282.34      8.83 o 
   6   0   0       79.50       71.67      5.45 o 
   7   0   0      131.30      134.81     11.68 o 
   8   0   0      102.32       89.39     13.95 o 
  -9   1   0        3.19      -15.94     19.02 o 
  -8   1   0      515.67      424.31     27.14 o 
  -7   1   0      151.70      163.76     10.52 o 
  -6   1   0      300.20      284.08     12.35 o 
  -5   1   0     1303.81     1361.25     11.09 o 
  -4   1   0     2398.04     2714.43     19.39 o 
  -3   1   0      737.38      598.13     22.03 o 
  -2   1   0    19217.62    20538.45    179.90 o 
  -1   1   0      431.52      439.52      4.68 o 
   0   1   0     8669.17     9232.09     45.65 o 
   1   1   0     7710.52     7866.30     43.15 o 
   2   1   0     2259.22     2147.14     16.89 o 
   3   1   0     2009.27     2094.32     22.69 o 
   4   1   0     2847.72     2850.00     40.45 o 
   5   1   0     1042.22     1052.39     17.43 o 
   6   1   0     1000.94      952.76     17.79 o 
   7   1   0       91.79      101.91      9.44 o 
   8   1   0      186.82      218.70     16.42 o 
  -9   2   0       20.86       22.23     28.25 o 
  -8   2   0       64.27       16.25     11.13 o 
  -7   2   0       12.45        9.84      8.13 o 
  -6   2   0        0.53       -7.89      7.89 o 
  -5   2   0      945.00      892.95      8.37 o 
  -4   2   0     1555.50     1623.17     19.35 o 
  -3   2   0       70.30       59.09      2.70 o 
  -2   2   0    15063.67    15803.04    138.58 o 
  -1   2   0     2414.96     2653.42     17.57 o 
   0   2   0     1397.90     1437.22     17.40 o 
   1   2   0      295.91      281.70      7.97 o 
   2   2   0     2484.86     2303.45     20.15 o 
   3   2   0      109.07       96.56      7.15 o 
   4   2   0      245.65      240.45     11.40 o 
   5   2   0      269.68      270.91     11.92 o 
   6   2   0      605.39      604.56     17.58 o 
   7   2   0        1.40       -4.56      7.67 o 
   8   2   0       64.69       89.56     17.43 o 
 -10   3   0        0.82      -28.27     28.27 o 
  -9   3   0        0.33      -25.79     25.79 o 
  -8   3   0       16.17       -3.65     13.03 o 
  -7   3   0      191.58      191.16      6.40 o 
  -6   3   0      236.70      260.15      5.93 o 
  -5   3   0      290.64      328.93      6.15 o 
  -4   3   0      755.24      721.67      8.56 o 
  -3   3   0      245.76      278.97      7.53 o 
  -2   3   0      485.83      476.72      8.25 o 
  -1   3   0     7602.22     7767.30     50.99 o 
   0   3   0      707.29      698.98      9.89 o 
   1   3   0        1.74        1.89      3.20 o 
   2   3   0       75.27       62.67      5.05 o 
   3   3   0        3.14       16.02      5.17 o 
   4   3   0      495.10      485.07     16.71 o 
   5   3   0       71.01       73.84      8.87 o 
   6   3   0      270.92      311.18     16.97 o 
   7   3   0       41.76       39.17     10.69 o 
   8   3   0        0.02        7.93     15.32 o 
 -10   4   0       10.59        1.77     32.44 o 
  -9   4   0       58.62       22.45     30.10 o 
  -8   4   0      346.03      334.69     12.87 o 
  -7   4   0      104.33      116.65      9.71 o 
  -6   4   0      625.30      607.20     12.10 o 
  -5   4   0      275.58      285.86      9.70 o 
  -4   4   0       92.24      145.54      6.39 o 
  -3   4   0     5663.84     5996.28     45.50 o 
  -2   4   0      182.62      185.75      6.66 o 
  -1   4   0        3.60        6.80      3.45 o 
   0   4   0      370.99      376.56      8.64 o 
   1   4   0     1355.57     1336.45     14.86 o 
   2   4   0       28.87       28.56      5.26 o 
   3   4   0       87.98       78.07      8.55 o 
   4   4   0       44.10       44.69      8.79 o 
   5   4   0       27.69       20.89     10.05 o 
   6   4   0        7.95        2.08     10.00 o 
   7   4   0       41.18       41.46     13.05 o 
 -10   5   0       33.11       -5.28     32.35 o 
  -9   5   0        5.06       -8.30     14.91 o 
  -8   5   0      585.52      603.35     14.23 o 
  -7   5   0      401.90      430.47     10.88 o 
  -6   5   0      121.34      119.39      7.19 o 
  -5   5   0      514.86      483.07     11.50 o 
  -4   5   0     3931.24     4110.02     38.19 o 
  -3   5   0       55.83       56.05      5.73 o 
  -2   5   0      964.50      875.31     13.89 o 
  -1   5   0     1078.05      980.07     13.58 o 
   0   5   0      228.67      251.43      8.41 o 
   1   5   0      131.59      133.47      6.16 o 
   2   5   0      350.05      340.85     13.56 o 
   3   5   0      423.02      414.11     18.84 o 
   4   5   0        1.51      -14.69     14.69 o 
   5   5   0       88.09       90.31     13.90 o 
   6   5   0        1.78       15.54     13.95 o 
 -10   6   0      174.93      196.23     36.72 o 
  -9   6   0       67.88       63.01      8.46 o 
  -8   6   0      171.45      172.40     10.32 o 
  -7   6   0      601.82      557.38     15.94 o 
  -6   6   0      575.39      583.82     14.39 o 
  -5   6   0      320.28      355.46     14.58 o 
  -4   6   0     1181.16     1204.29     20.38 o 
  -3   6   0      841.82      845.51     16.84 o 
  -2   6   0      180.56      172.20      8.46 o 
  -1   6   0      380.11      387.02     10.58 o 
   0   6   0      664.88      641.87     15.18 o 
   1   6   0      378.89      346.01     18.73 o 
   2   6   0      236.76      218.50     15.76 o 
   3   6   0      374.26      376.85     19.58 o 
   4   6   0        6.14        4.08     11.13 o 
   5   6   0        5.87        7.89     11.91 o 
   6   6   0        2.87      -16.72     22.17 o 
  -9   7   0      137.04      128.06     11.41 o 
  -8   7   0       45.20       43.72      7.74 o 
  -7   7   0      802.84      835.57     18.36 o 
  -6   7   0     2235.95     2125.76     29.24 o 
  -5   7   0      722.59      700.62     17.22 o 
  -4   7   0      106.27       95.64      8.83 o 
  -3   7   0      609.75      588.58     24.62 o 
  -2   7   0     1446.89     1449.59     20.67 o 
  -1   7   0       52.61       49.19      6.22 o 
   0   7   0      863.24      866.33     16.40 o 
   1   7   0     1473.79     1381.01     46.17 o 
   2   7   0        4.23       20.63     11.03 o 
   3   7   0       36.67       36.54     12.52 o 
   4   7   0       24.52       27.94     13.45 o 
   5   7   0       68.08      107.25     30.13 o 
  -9   8   0      114.53      137.98     13.14 o 
  -8   8   0       27.23       36.69      8.71 o 
  -7   8   0       23.35       13.23      7.56 o 
  -6   8   0      109.86       84.60      9.56 o 
  -5   8   0      509.09      489.99     16.46 o 
  -4   8   0      403.04      412.23     19.59 o 
  -3   8   0      255.59      253.71     11.51 o 
  -2   8   0     1532.30     1485.45     26.08 o 
  -1   8   0     1151.65     1137.31     21.48 o 
   0   8   0      341.53      346.09     37.71 o 
   1   8   0       34.97       36.46     11.92 o 
   2   8   0      285.86      261.00     19.32 o 
   3   8   0       23.93        9.37     14.58 o 
   4   8   0       61.88       38.23     18.11 o 
  -8   9   0      118.16      115.28     12.54 o 
  -7   9   0      164.16      162.70     12.34 o 
  -6   9   0        7.64       14.85      8.47 o 
  -5   9   0      114.10      124.84     11.41 o 
  -4   9   0      148.61      168.14     12.18 o 
  -3   9   0       16.62       15.97      7.77 o 
  -2   9   0       82.94       85.30     10.00 o 
  -1   9   0      507.46      516.09     69.63 o 
   0   9   0      189.93      189.06     16.81 o 
   1   9   0        2.12      -11.30     15.42 o 
   2   9   0      164.57      184.14     23.68 o 
   3   9   0      132.66      153.96     30.61 o 
  -8  10   0       25.47       65.02     16.90 o 
  -7  10   0      111.91      109.64     19.24 o 
  -6  10   0       43.60       43.37     10.50 o 
  -5  10   0        0.18       -8.56      8.56 o 
  -4  10   0        0.47       -0.71      8.56 o 
  -3  10   0      104.38      108.27     10.91 o 
  -2  10   0       74.80       80.25     13.69 o 
  -1  10   0        8.31       16.03     15.06 o 
   0  10   0      175.56      172.87     31.98 o 
   1  10   0       18.17       58.35     27.99 o 
  -6  11   0        7.84       -2.26     11.54 o 
  -5  11   0       53.39       81.85     14.64 o 
  -4  11   0        8.21        7.19     16.61 o 
  -3  11   0       57.75       63.77     16.67 o 
  -2  11   0       14.93        6.64     16.65 o 
  -1  11   0        4.06       50.16     26.02 o 
   1 -11   1       53.68       54.07     27.68 o 
   2 -11   1       42.91       36.12     17.43 o 
   3 -11   1      356.53      367.21     21.82 o 
   4 -11   1      170.41      178.98     25.41 o 
   5 -11   1        0.10        3.80     12.00 o 
   6 -11   1      211.64      199.18     17.86 o 
  -1 -10   1        2.51       44.57     25.25 o 
   0 -10   1       32.21       53.50     24.48 o 
   1 -10   1      320.94      339.14     82.24 o 
   2 -10   1      228.41      230.47     16.84 o 
   3 -10   1       42.52       40.41      9.19 o 
   4 -10   1      351.49      370.39     30.42 o 
   5 -10   1       93.92       82.33     11.23 o 
   6 -10   1       11.15       12.16      9.23 o 
   7 -10   1      190.37      207.70     21.87 o 
   8 -10   1      130.51      148.68     19.63 o 
  -3  -9   1        5.42        9.70     16.97 o 
  -2  -9   1       27.98       47.72     19.73 o 
  -1  -9   1       35.50       26.47     15.50 o 
   0  -9   1        3.13        6.69     10.75 o 
   1  -9   1       29.86       32.53     10.77 o 
   2  -9   1      159.99      173.03     13.36 o 
   3  -9   1       57.84       49.15      8.64 o 
   4  -9   1      345.11      352.57     15.43 o 
   5  -9   1      454.00      459.56     17.17 o 
   6  -9   1       21.05       24.48      8.62 o 
   7  -9   1       18.44       14.29      9.24 o 
   8  -9   1        1.12       -8.29      8.69 o 
  -4  -8   1        3.81        2.68     16.58 o 
  -3  -8   1        6.73       23.65     13.20 o 
  -2  -8   1       86.79       75.91     14.31 o 
  -1  -8   1       17.33        1.43     13.64 o 
   0  -8   1      823.62      783.36     24.74 o 
   1  -8   1      104.45      109.39     10.59 o 
   2  -8   1      738.08      721.55     18.70 o 
   3  -8   1       66.41       65.20      9.26 o 
   4  -8   1       22.50       28.71      8.32 o 
   5  -8   1      126.94      108.78      9.94 o 
   6  -8   1       13.48       18.41      7.50 o 
   7  -8   1        3.46       10.48      7.54 o 
   8  -8   1        1.96        8.38      9.71 o 
   9  -8   1       27.53       22.37     15.49 o 
  -5  -7   1       53.22       56.41     23.84 o 
  -4  -7   1       87.86       99.71     15.62 o 
  -3  -7   1      107.45      109.32     14.85 o 
  -2  -7   1      966.42      949.40     28.81 o 
  -1  -7   1      286.04      264.57     21.69 o 
   0  -7   1      104.67      106.66      8.07 o 
   1  -7   1       56.91       60.97      7.20 o 
   2  -7   1        6.03        2.04      6.91 o 
   3  -7   1      171.69      177.00     10.39 o 
   4  -7   1        8.09       17.00      9.02 o 
   5  -7   1       29.43       19.20      7.20 o 
   6  -7   1      184.12      179.96     10.30 o 
   7  -7   1        4.13       -4.46      6.32 o 
   8  -7   1      121.21      140.83     11.42 o 
   9  -7   1        3.05        8.81      8.19 o 
  -6  -6   1       25.48      -18.37     21.11 o 
  -5  -6   1       64.86       62.63     14.47 o 
  -4  -6   1      748.33      736.76     46.80 o 
  -3  -6   1        1.73       -9.86      9.86 o 
  -2  -6   1     2079.49     2050.69     38.07 o 
  -1  -6   1     1102.19     1090.14     22.20 o 
   0  -6   1       50.38       52.54      6.57 o 
   1  -6   1      135.32      141.02      8.18 o 
   2  -6   1      807.06      797.39     19.66 o 
   3  -6   1      502.79      509.58     14.00 o 
   4  -6   1      323.37      328.93     23.51 o 
   5  -6   1       49.29       66.80      7.87 o 
   6  -6   1       14.51       16.15      6.09 o 
   7  -6   1       81.29       86.38      7.40 o 
   8  -6   1       66.71       59.68      8.45 o 
   9  -6   1      191.72      184.68     14.68 o 
  10  -6   1       14.20       12.19     17.66 o 
  -6  -5   1      198.90      218.73     20.54 o 
  -5  -5   1        1.81       22.87     11.21 o 
  -4  -5   1      548.93      537.89     18.29 o 
  -3  -5   1      616.39      608.27     18.32 o 
  -2  -5   1       80.27       72.42      7.61 o 
  -1  -5   1      567.04      549.84     11.62 o 
   0  -5   1     4518.81     4232.56     40.23 o 
   1  -5   1      166.47      188.76      7.95 o 
   2  -5   1       67.78       75.32      5.58 o 
   3  -5   1     1836.92     1796.14     19.43 o 
   4  -5   1     4340.76     4556.11    109.37 o 
   5  -5   1      260.61      261.84     11.58 o 
   6  -5   1      348.27      348.65     10.03 o 
   7  -5   1      220.10      213.68      9.50 o 
   8  -5   1       67.09       82.37     14.61 o 
   9  -5   1       12.80       18.49     15.93 o 
  10  -5   1        2.87       69.33     36.09 o 
  -7  -4   1       66.86       84.23     14.08 o 
  -6  -4   1      174.58      165.78     15.27 o 
  -5  -4   1       77.69      109.69     12.35 o 
  -4  -4   1     1030.35     1030.08     27.78 o 
  -3  -4   1     2278.37     2218.00     34.29 o 
  -2  -4   1     2842.27     2874.24     28.43 o 
  -1  -4   1      243.07      253.84      8.64 o 
   0  -4   1       36.56       21.36      4.14 o 
   1  -4   1     2018.12     1890.99     17.39 o 
   2  -4   1      735.43      776.27     13.91 o 
   3  -4   1     1605.38     1532.76     18.50 o 
   4  -4   1     2735.58     2773.79     23.43 o 
   5  -4   1     1181.30     1165.76     14.02 o 
   6  -4   1       56.76       50.63      4.64 o 
   7  -4   1     1313.55     1294.83     24.91 o 
   8  -4   1      473.17      454.49     62.55 o 
   9  -4   1       47.03       37.29     30.50 o 
  10  -4   1        0.84        9.50     34.21 o 
  -8  -3   1       13.11       19.23     16.83 o 
  -7  -3   1       12.50        2.90      8.77 o 
  -6  -3   1      125.27      116.58     10.45 o 
  -5  -3   1      489.36      495.30     15.68 o 
  -4  -3   1      192.67      190.19     11.45 o 
  -3  -3   1       88.31       89.98      7.29 o 
  -2  -3   1     1776.85     1651.18     21.28 o 
  -1  -3   1     2000.06     2020.85     17.80 o 
   0  -3   1       35.11       51.61      5.31 o 
   1  -3   1      965.61      935.52      9.90 o 
   2  -3   1    11406.73    11477.74    132.55 o 
   3  -3   1     1858.53     1978.75     16.72 o 
   4  -3   1       72.16       68.87      3.91 o 
   5  -3   1     1001.60      996.37     14.50 o 
   6  -3   1     1291.87     1267.28     19.89 o 
   7  -3   1       77.46       77.15      9.95 o 
   8  -3   1      496.41      486.34     66.12 o 
   9  -3   1      453.39      528.49     52.81 o 
  10  -3   1       46.11       49.64     34.27 o 
  -8  -2   1       31.40       19.09     14.64 o 
  -7  -2   1       27.33       21.36      8.56 o 
  -6  -2   1       30.02       31.89      6.71 o 
  -5  -2   1      508.31      522.39     19.43 o 
  -4  -2   1      231.20      231.76     10.83 o 
  -3  -2   1       32.14       39.59      3.84 o 
  -2  -2   1     1510.58     1538.34     17.60 o 
  -1  -2   1     9302.71     9211.40     67.32 o 
   0  -2   1      503.80      557.54     12.18 o 
   1  -2   1      387.90      446.33     10.84 o 
   2  -2   1     1266.50     1364.85     10.28 o 
   3  -2   1       44.30       36.13      2.69 o 
   4  -2   1      975.31      929.38     20.01 o 
   5  -2   1      705.17      679.67     14.05 o 
   6  -2   1      258.26      246.88     16.90 o 
   7  -2   1      172.37      184.49     12.40 o 
   8  -2   1       49.33       26.44     12.80 o 
   9  -2   1      172.38      168.11     38.03 o 
  -9  -1   1        3.96      -11.18     11.18 o 
  -8  -1   1      123.39       98.81     13.71 o 
  -7  -1   1       56.52       45.96      8.44 o 
  -6  -1   1     1172.52     1161.84     26.76 o 
  -5  -1   1       49.23       56.75      9.35 o 
  -4  -1   1      127.85      142.56      5.78 o 
  -3  -1   1     6271.67     6569.20     50.89 o 
  -2  -1   1       78.22       81.28      5.81 o 
  -1  -1   1      558.79      641.80      6.25 o 
   0  -1   1     6770.56     7033.93     38.31 o 
   1  -1   1     1525.76     1509.54     10.11 o 
   2  -1   1    15256.17    16256.54    135.28 o 
   4  -1   1      128.62      158.95      8.38 o 
   5  -1   1      453.87      430.21      9.60 o 
   6  -1   1       15.68       16.59      4.21 o 
   7  -1   1       43.27       46.62      7.14 o 
   8  -1   1       33.45       29.19     12.34 o 
   9  -1   1       34.05       26.85     17.53 o 
  -9   0   1        5.94      -19.80     19.80 o 
  -8   0   1      206.54      215.95     26.86 o 
  -7   0   1       64.98       67.23     20.88 o 
  -6   0   1       57.26       70.86      7.51 o 
  -5   0   1      948.81      934.59     12.06 o 
  -4   0   1     4083.84     4237.73     23.94 o 
  -3   0   1      200.78      221.63      4.20 o 
  -2   0   1     7232.84     7896.45     60.05 o 
  -1   0   1     5215.46     5360.17     46.05 o 
   1   0   1     2012.61     1969.49     18.20 o 
   2   0   1      698.96      762.57      6.79 o 
   3   0   1        2.55        2.14      2.02 o 
   4   0   1      435.69      456.19      5.66 o 
   5   0   1      333.15      303.86      8.16 o 
   6   0   1       56.90       67.45     13.52 o 
   7   0   1       70.13       64.81      7.58 o 
   8   0   1      132.98      130.10     12.18 o 
  -9   1   1       15.66        9.67     16.66 o 
  -8   1   1      144.55      158.97     11.18 o 
  -7   1   1      415.78      417.98     16.58 o 
  -6   1   1     1793.48     1664.73     18.73 o 
  -5   1   1      133.91      118.02      3.62 o 
  -4   1   1     5386.16     5622.05     35.52 o 
  -3   1   1     2375.00     2417.24     17.04 o 
  -2   1   1      104.95       79.18      2.27 o 
  -1   1   1     3260.77     3205.75     20.75 o 
   0   1   1     1449.31     1457.66      9.82 o 
   1   1   1      699.15      729.43      8.01 o 
   2   1   1      137.28      140.41      4.22 o 
   3   1   1     6456.83     6794.58     67.81 o 
   4   1   1      159.38      160.75      5.64 o 
   5   1   1       76.71       81.63      7.13 o 
   6   1   1       18.71       15.96     23.57 o 
   7   1   1        0.45       -1.10      9.43 o 
   8   1   1       43.32       39.11     11.30 o 
  -9   2   1      186.71      162.71     35.18 o 
  -8   2   1      112.21       84.45     17.05 o 
  -7   2   1      312.64      321.26      8.40 o 
  -6   2   1      989.88      996.39     13.10 o 
  -5   2   1      207.37      204.67      5.75 o 
  -4   2   1      676.31      728.50      8.21 o 
  -3   2   1     2009.72     2132.23     13.46 o 
  -2   2   1    26694.16    27697.45    235.49 o 
  -1   2   1     3397.72     3571.85     22.92 o 
   0   2   1      938.82      960.21      9.92 o 
   1   2   1     6327.34     6353.78     38.87 o 
   2   2   1      129.01      119.82      5.03 o 
   3   2   1       12.24       11.08      4.17 o 
   4   2   1      206.55      193.45      9.55 o 
   5   2   1      333.54      362.36     15.54 o 
   6   2   1       11.45       21.15      8.75 o 
   7   2   1       67.87       57.79     24.91 o 
   8   2   1        0.50       -8.89      8.89 o 
 -10   3   1      134.17      149.53     42.17 o 
  -9   3   1      873.30      834.69     60.40 o 
  -8   3   1      338.46      385.82     13.17 o 
  -7   3   1      136.82      152.98      7.00 o 
  -6   3   1      732.91      725.10     10.33 o 
  -5   3   1     1421.29     1351.74     17.71 o 
  -4   3   1      172.01      164.18      7.01 o 
  -3   3   1     2207.86     2154.45     19.63 o 
  -2   3   1     5728.02     5495.83     37.43 o 
  -1   3   1     1044.65      943.09     11.03 o 
   0   3   1       37.24       41.32      3.59 o 
   1   3   1     1717.62     1754.54     14.77 o 
   2   3   1     2059.16     2075.08     21.93 o 
   3   3   1      206.29      205.26      9.33 o 
   4   3   1      139.93      134.14     12.26 o 
   5   3   1       90.95      101.47     11.63 o 
   6   3   1       78.95       97.69     12.37 o 
   7   3   1        0.15       -8.39     12.01 o 
 -10   4   1        2.16      -29.10     29.10 o 
  -9   4   1      108.79       93.24     34.67 o 
  -8   4   1      275.47      276.70      9.96 o 
  -7   4   1      958.40      929.52     19.02 o 
  -6   4   1        3.39        0.35      4.52 o 
  -5   4   1     2889.47     2914.08     33.19 o 
  -4   4   1     8088.18     8139.62    126.52 o 
  -3   4   1     4966.00     5127.53     37.43 o 
  -2   4   1      923.47      943.09     12.76 o 
  -1   4   1     1885.48     1786.87     16.18 o 
   0   4   1       66.32       53.19      4.24 o 
   1   4   1      315.59      318.54      7.33 o 
   2   4   1     2349.81     2359.49     30.03 o 
   3   4   1     1118.06     1128.63     32.74 o 
   4   4   1      126.20      121.80     12.79 o 
   5   4   1      166.00      168.82     14.52 o 
   6   4   1      128.05      134.89     14.56 o 
   7   4   1       63.02       78.38     20.80 o 
 -10   5   1        4.70      -12.87     26.65 o 
  -9   5   1       37.63       46.93     18.45 o 
  -8   5   1       91.06      113.00      8.58 o 
  -7   5   1      588.87      576.45     12.98 o 
  -6   5   1       24.70       33.82      5.96 o 
  -5   5   1       21.08       11.67      5.34 o 
  -4   5   1      611.63      593.75     13.40 o 
  -3   5   1     2493.55     2487.53     24.80 o 
  -2   5   1        2.35        0.51      4.15 o 
  -1   5   1       86.11       75.98      5.06 o 
   0   5   1     2095.39     2041.93     19.34 o 
   1   5   1      768.34      760.69     20.19 o 
   2   5   1       40.71       39.76      8.44 o 
   3   5   1      261.85      277.04     16.45 o 
   4   5   1      337.51      338.87     23.99 o 
   5   5   1       36.91       53.30     12.79 o 
   6   5   1       87.94       99.42     16.85 o 
 -10   6   1        5.05       43.40     19.18 o 
  -9   6   1       57.40       62.09      8.58 o 
  -8   6   1       50.22       67.42      8.61 o 
  -7   6   1      102.19      120.68      8.38 o 
  -6   6   1      494.48      469.29     13.68 o 
  -5   6   1      321.43      338.32     12.13 o 
  -4   6   1      685.45      652.75     17.84 o 
  -3   6   1      365.64      356.18     12.27 o 
  -2   6   1      760.49      698.37     24.97 o 
  -1   6   1      769.02      760.27     12.63 o 
   0   6   1      435.77      400.81     10.03 o 
   1   6   1      696.50      704.11     18.96 o 
   2   6   1       55.94       64.98     11.62 o 
   3   6   1      308.53      276.02     18.02 o 
   4   6   1       53.24       68.13     13.40 o 
   5   6   1        3.02       -3.53     13.59 o 
  -9   7   1        3.11       -2.00     11.84 o 
  -8   7   1       53.37       46.63      8.00 o 
  -7   7   1      183.00      185.05     10.81 o 
  -6   7   1      190.60      194.09     18.30 o 
  -5   7   1       10.14        9.48      8.83 o 
  -4   7   1      407.65      443.62     15.05 o 
  -3   7   1      312.59      297.38     11.39 o 
  -2   7   1      649.28      660.05     14.17 o 
  -1   7   1      617.58      606.78     13.62 o 
   0   7   1      260.81      240.80     10.41 o 
   1   7   1      270.95      253.15     14.10 o 
   2   7   1       64.39       69.78     13.45 o 
   3   7   1        1.95        9.65     11.96 o 
   4   7   1        4.76       11.26     13.32 o 
   5   7   1        4.54      -17.80     23.42 o 
  -9   8   1       85.34       71.67     11.88 o 
  -8   8   1        6.38       20.97      8.03 o 
  -7   8   1      196.97      191.77     11.92 o 
  -6   8   1      943.17      945.12     27.31 o 
  -5   8   1      582.70      552.38     17.36 o 
  -4   8   1      474.98      448.57     16.27 o 
  -3   8   1      547.19      527.48     15.22 o 
  -2   8   1        4.09        2.72      6.89 o 
  -1   8   1       47.68       44.80      8.40 o 
   0   8   1       15.07       26.86     13.24 o 
   1   8   1        1.70      -10.24     10.24 o 
   2   8   1       22.35       31.33     12.54 o 
   3   8   1        6.28       16.83     13.28 o 
   4   8   1        1.49       -5.62     25.85 o 
  -8   9   1      589.89      529.28     18.73 o 
  -7   9   1      141.70      140.83     11.95 o 
  -6   9   1      319.12      321.55     15.14 o 
  -5   9   1      255.93      252.99     14.06 o 
  -4   9   1      107.24      115.80     11.50 o 
  -3   9   1       21.92       17.66      7.80 o 
  -2   9   1      510.72      474.66     18.08 o 
  -1   9   1      454.08      438.10     56.31 o 
   0   9   1        0.94       -1.16     15.28 o 
   1   9   1       20.96       22.56     15.09 o 
   2   9   1        9.39      -14.80     14.80 o 
  -8  10   1      214.89      232.27     28.07 o 
  -7  10   1       77.09       89.58     14.02 o 
  -6  10   1        0.06        4.12      9.39 o 
  -5  10   1       92.16       95.40     12.20 o 
  -4  10   1      289.70      282.09     15.82 o 
  -3  10   1      181.50      174.82     14.09 o 
  -2  10   1       14.70       18.55     14.84 o 
  -1  10   1       26.83       38.65     23.22 o 
   0  10   1      101.68       86.82     28.96 o 
   1  10   1        0.81      -12.81     23.34 o 
  -6  11   1       48.74       60.20     14.25 o 
  -5  11   1       14.74       12.54     12.01 o 
  -4  11   1      174.41      157.43     28.47 o 
  -3  11   1      176.27      189.56     21.82 o 
  -2  11   1       57.29       94.35     30.67 o 
  -1  11   1       11.87       -8.99     22.17 o 
   0 -11   2       15.00       16.66     25.02 o 
   1 -11   2       33.94       11.05     15.79 o 
   2 -11   2      194.64      212.95     23.29 o 
   3 -11   2        9.75        4.97     15.41 o 
   4 -11   2       35.51       32.80     11.04 o 
   5 -11   2        4.39      -10.73     10.73 o 
   6 -11   2       11.78       -0.06     12.13 o 
  -1 -10   2      109.61      154.84     33.64 o 
   0 -10   2      245.16      269.62     36.23 o 
   1 -10   2       28.79       35.35     14.77 o 
   2 -10   2        1.67        9.57      9.42 o 
   3 -10   2       79.08       83.49     16.74 o 
   4 -10   2       38.03       42.61      9.56 o 
   5 -10   2       37.61       36.90      9.84 o 
   6 -10   2      177.77      161.86     17.09 o 
   7 -10   2       87.61       96.29     18.18 o 
   8 -10   2       47.45       37.65     14.31 o 
  -3  -9   2      124.29      149.59     35.09 o 
  -2  -9   2      182.81      180.94     22.85 o 
  -1  -9   2        2.11       16.23     14.47 o 
   0  -9   2      143.94      146.88     14.94 o 
   1  -9   2      588.77      615.98     22.44 o 
   2  -9   2      104.67       97.83     10.82 o 
   3  -9   2       48.61       47.28      9.67 o 
   4  -9   2      258.19      256.12     21.28 o 
   5  -9   2      325.62      286.99     14.16 o 
   6  -9   2        8.18        5.00      7.69 o 
   7  -9   2      217.33      240.44     16.10 o 
   8  -9   2      181.42      183.85     12.45 o 
  -4  -8   2       17.01       17.67     16.75 o 
  -3  -8   2       82.07      123.08     17.06 o 
  -2  -8   2      131.55      135.18     20.68 o 
  -1  -8   2       98.36      120.00     20.65 o 
   0  -8   2        7.03       30.97     15.68 o 
   1  -8   2      639.78      644.77     19.34 o 
   2  -8   2      784.31      829.54     28.25 o 
   3  -8   2      185.39      170.71     11.15 o 
   4  -8   2       15.10       10.51      7.56 o 
   5  -8   2      716.86      714.07     23.71 o 
   6  -8   2      399.81      417.41     14.98 o 
   7  -8   2        5.09       -0.35      7.02 o 
   8  -8   2      262.68      294.74     13.08 o 
   9  -8   2      162.68      147.07     13.96 o 
  -5  -7   2       60.44       41.27     14.46 o 
  -4  -7   2      151.50      173.36     17.69 o 
  -3  -7   2        0.40       -3.31     10.83 o 
  -2  -7   2      356.13      357.93     19.32 o 
  -1  -7   2      711.45      697.41     33.43 o 
   0  -7   2        8.31        1.58      5.88 o 
   1  -7   2       71.69       86.18      7.13 o 
   2  -7   2      500.02      513.60     15.45 o 
   3  -7   2     1599.28     1569.89     24.79 o 
   4  -7   2      111.32      112.39     10.44 o 
   5  -7   2      919.21      886.85     20.64 o 
   6  -7   2      569.89      586.55     15.65 o 
   7  -7   2      384.34      380.46     23.02 o 
   8  -7   2        9.01        4.72      7.42 o 
   9  -7   2      204.46      201.15     15.15 o 
  -6  -6   2       23.81      -17.03     22.77 o 
  -5  -6   2       34.56       51.54     14.03 o 
  -4  -6   2       55.73       77.74     11.60 o 
  -3  -6   2      455.69      456.82     17.33 o 
  -2  -6   2      132.34      109.46     12.49 o 
  -1  -6   2        1.15       -2.09      5.12 o 
   0  -6   2      502.69      494.67     12.65 o 
   1  -6   2      173.92      168.81      7.61 o 
   2  -6   2      735.18      751.73     12.19 o 
   3  -6   2     1629.20     1614.69     28.15 o 
   4  -6   2      312.62      296.68     12.62 o 
   5  -6   2       10.37       12.75      6.83 o 
   6  -6   2      987.44      953.13     23.01 o 
   7  -6   2      597.41      587.88     13.26 o 
   8  -6   2      100.05      110.94     12.48 o 
   9  -6   2        1.02        5.56     16.50 o 
  -6  -5   2        3.01       -1.52     10.04 o 
  -5  -5   2       98.87       91.61     12.27 o 
  -4  -5   2       44.17       42.93     10.86 o 
  -3  -5   2       15.28       14.22      8.92 o 
  -2  -5   2       92.67       95.32      8.78 o 
  -1  -5   2       18.53       25.20      5.43 o 
   0  -5   2      562.90      577.59     16.64 o 
   1  -5   2     2668.73     2809.40     27.99 o 
   2  -5   2      271.05      277.70      8.64 o 
   3  -5   2        2.36       -0.63      4.42 o 
   4  -5   2      629.99      610.86     14.40 o 
   5  -5   2       38.37       43.20      7.39 o 
   6  -5   2      264.68      255.72      9.54 o 
   7  -5   2      521.17      523.52     17.25 o 
   8  -5   2      235.70      248.17     14.07 o 
   9  -5   2        4.03       -0.01     13.80 o 
  10  -5   2       28.94       52.67     38.37 o 
  -7  -4   2       23.60       27.56     16.46 o 
  -6  -4   2      133.84      127.69     10.31 o 
  -5  -4   2       67.85       51.58     13.30 o 
  -4  -4   2      842.83      806.80     29.59 o 
  -3  -4   2      445.96      422.77     15.98 o 
  -2  -4   2        3.37        2.52      5.06 o 
  -1  -4   2     1382.96     1364.81     16.03 o 
   0  -4   2      929.90     1025.63     13.13 o 
   1  -4   2       69.78       66.42      4.73 o 
   2  -4   2      268.29      292.08      7.76 o 
   3  -4   2     1259.46     1298.12     29.48 o 
   4  -4   2     1192.81     1241.07     14.63 o 
   5  -4   2      436.17      446.73      9.01 o 
   6  -4   2      277.66      282.69      7.37 o 
   7  -4   2       20.81       23.59      4.86 o 
   8  -4   2      171.14      174.87     16.37 o 
   9  -4   2       39.81       37.98     32.01 o 
  10  -4   2       12.14       80.49     38.03 o 
  -8  -3   2        2.17       10.19     16.61 o 
  -7  -3   2      109.27      110.12     24.09 o 
  -6  -3   2      152.66      149.52      9.86 o 
  -5  -3   2      308.07      279.85     14.13 o 
  -4  -3   2        8.64       17.33      7.57 o 
  -3  -3   2      143.02      125.82      7.87 o 
  -2  -3   2      961.15      966.11     13.89 o 
  -1  -3   2       42.80       62.86      4.33 o 
   0  -3   2      315.60      323.07      7.36 o 
   1  -3   2     5620.97     5763.89     39.42 o 
   2  -3   2     1341.15     1627.16     14.82 o 
   3  -3   2        3.50        2.71      2.78 o 
   4  -3   2     2377.60     2389.39     18.56 o 
   5  -3   2      222.01      238.00      6.12 o 
   6  -3   2      373.73      373.63     10.60 o 
   7  -3   2       54.60       55.71     11.12 o 
   8  -3   2       30.65       23.33     15.53 o 
   9  -3   2        0.72       18.63     29.44 o 
  -8  -2   2       41.13       50.56     15.78 o 
  -7  -2   2        0.87       -2.64      7.75 o 
  -6  -2   2     1642.58     1561.31     23.57 o 
  -5  -2   2     1535.56     1554.14     22.49 o 
  -4  -2   2      202.93      236.77     11.05 o 
  -3  -2   2       31.76       24.31      5.93 o 
  -2  -2   2      188.27      145.29      4.92 o 
  -1  -2   2     1013.20      958.89      9.46 o 
   0  -2   2      725.78      751.44      8.69 o 
   1  -2   2       17.47       19.36      2.71 o 
   2  -2   2     3319.90     3206.66     18.50 o 
   3  -2   2        0.52        7.86      2.10 o 
   4  -2   2      199.64      184.92     19.22 o 
   5  -2   2     1493.54     1530.25     25.27 o 
   6  -2   2      665.96      668.41     18.46 o 
   7  -2   2       69.10       60.18     15.18 o 
   8  -2   2       77.15       69.09     13.67 o 
   9  -2   2       80.39      121.63     36.06 o 
  -9  -1   2       47.30       34.12     13.92 o 
  -8  -1   2      149.57      150.18     19.23 o 
  -7  -1   2      396.42      380.39     21.30 o 
  -6  -1   2      216.38      208.93     16.25 o 
  -5  -1   2     1763.08     1741.27     21.35 o 
  -4  -1   2     1554.95     1601.84     17.04 o 
  -3  -1   2     1121.78     1084.43     13.02 o 
  -2  -1   2     2887.57     2788.65     16.67 o 
  -1  -1   2     5114.99     5228.16     33.92 o 
   0  -1   2     3016.12     3187.58     17.84 o 
   1  -1   2      117.17      118.10      3.48 o 
   2  -1   2      233.89      207.03      4.01 o 
   3  -1   2       16.85       67.59      6.22 o 
   4  -1   2      314.29      349.07     23.31 o 
   5  -1   2       81.82       81.81      4.11 o 
   6  -1   2      626.36      613.21     13.16 o 
   7  -1   2      452.67      467.56     14.66 o 
   8  -1   2        2.55       10.25     13.08 o 
   9  -1   2       56.22       32.94     14.42 o 
  -9   0   2       40.17       44.14     25.25 o 
  -8   0   2      237.08      217.91     36.75 o 
  -7   0   2     1016.28     1003.62     29.56 o 
  -6   0   2      224.24      229.64     11.35 o 
  -5   0   2       66.09       77.68      6.03 o 
  -4   0   2     3813.11     4094.17     42.98 o 
  -3   0   2     6521.56     6822.11     38.68 o 
  -2   0   2     9732.10    10459.29     74.20 o 
  -1   0   2     2821.68     3073.62     18.65 o 
   0   0   2     7834.19     8050.56     58.79 o 
   1   0   2       83.22       86.17      3.44 o 
   2   0   2      215.54      295.54      4.45 o 
   3   0   2     1127.18     1106.13      9.47 o 
   4   0   2     1790.26     1829.28     17.88 o 
   5   0   2       40.15       47.44      7.81 o 
   6   0   2      348.53      347.53     19.93 o 
   7   0   2      129.78      140.58     11.56 o 
   8   0   2      156.21      136.06     11.95 o 
   9   0   2       24.90       17.12     28.85 o 
  -9   1   2       78.55       50.61     22.48 o 
  -8   1   2      400.88      347.31     16.17 o 
  -7   1   2       41.83       35.64      9.36 o 
  -6   1   2      741.60      734.45     13.93 o 
  -5   1   2     1229.69     1243.04     15.93 o 
  -4   1   2     1676.73     1733.23     11.96 o 
  -3   1   2      528.44      472.09      5.29 o 
  -2   1   2     2217.60     2145.43     15.79 o 
  -1   1   2     1346.00     1326.89     11.44 o 
   0   1   2     4403.58     4579.45     32.96 o 
   1   1   2     5523.36     5543.46     30.39 o 
   2   1   2     1074.27     1139.15     14.42 o 
   3   1   2      214.23      210.17      4.97 o 
   4   1   2     2939.60     2917.54     31.02 o 
   5   1   2      392.02      402.12     21.51 o 
   6   1   2       44.41       24.29     12.05 o 
   7   1   2      316.16      309.61     22.30 o 
   8   1   2      132.73      139.33     13.02 o 
  -9   2   2       81.36      122.43     34.35 o 
  -8   2   2      126.65      111.94     10.45 o 
  -7   2   2        0.90       -4.64      4.64 o 
  -6   2   2      535.36      537.90      9.33 o 
  -5   2   2     1104.22     1087.22     12.67 o 
  -4   2   2      100.80       87.24      3.53 o 
  -3   2   2     1082.72     1260.86     11.07 o 
  -2   2   2     2629.71     3139.24     29.87 o 
  -1   2   2       56.54       64.15      4.49 o 
   0   2   2     2121.69     2067.88     14.99 o 
   1   2   2      409.74      403.78      6.78 o 
   2   2   2     4194.71     4368.27     33.42 o 
   3   2   2      236.66      250.43      9.28 o 
   4   2   2      844.40      825.29     26.92 o 
   5   2   2      387.71      392.30     18.05 o 
   6   2   2      292.53      304.49     19.61 o 
   7   2   2       34.73       22.17     15.88 o 
   8   2   2       27.96       24.05     17.86 o 
 -10   3   2      371.94      265.54     48.30 o 
  -9   3   2       68.88       71.19     29.44 o 
  -8   3   2       41.54       46.54      6.51 o 
  -7   3   2       17.44       13.79      5.46 o 
  -6   3   2      169.84      178.84      7.88 o 
  -5   3   2        1.05        0.51      3.39 o 
  -4   3   2     1090.36     1099.65     11.05 o 
  -3   3   2      242.07      277.02      6.89 o 
  -2   3   2       50.34       66.96      4.65 o 
  -1   3   2     1908.01     1958.73     17.03 o 
   0   3   2     2144.89     2260.44     17.55 o 
   1   3   2      743.70      794.19      9.64 o 
   2   3   2     1212.92     1121.94     15.81 o 
   3   3   2       14.89       -0.05      7.51 o 
   4   3   2      300.77      317.46     16.00 o 
   5   3   2      485.12      481.33     19.24 o 
   6   3   2      143.68      174.32     39.89 o 
   7   3   2        9.22      -11.56     11.56 o 
 -10   4   2       46.21       25.22     32.24 o 
  -9   4   2       93.70      115.74     27.35 o 
  -8   4   2      179.31      180.53      9.20 o 
  -7   4   2       58.93       65.81      6.15 o 
  -6   4   2      217.89      217.54      8.36 o 
  -5   4   2      329.04      349.61     15.12 o 
  -4   4   2     5372.24     5805.91     58.92 o 
  -3   4   2      282.55      241.67      7.67 o 
  -2   4   2     4044.26     4150.32     32.91 o 
  -1   4   2        4.41        4.67      3.74 o 
   0   4   2     1272.38     1326.85     14.08 o 
   1   4   2      451.16      456.21      9.03 o 
   2   4   2       43.11       40.94      7.90 o 
   3   4   2      265.91      270.51     14.67 o 
   4   4   2        8.89        9.28      9.63 o 
   5   4   2        1.87       14.76     10.07 o 
   6   4   2       23.59       42.12     14.62 o 
   7   4   2       10.37       20.23     17.20 o 
 -10   5   2        2.45       51.78     34.78 o 
  -9   5   2        0.78        1.50      6.83 o 
  -8   5   2      227.58      257.92     15.98 o 
  -7   5   2      445.31      423.36     11.67 o 
  -6   5   2       83.32       88.47      7.25 o 
  -5   5   2      483.83      488.35     14.78 o 
  -4   5   2     2689.63     2720.80     30.04 o 
  -3   5   2      434.43      401.38     10.64 o 
  -2   5   2      667.32      653.08     13.11 o 
  -1   5   2      728.30      706.76     12.34 o 
   0   5   2      275.66      296.33      8.32 o 
   1   5   2      375.86      355.56     11.08 o 
   2   5   2        2.62        4.54      7.38 o 
   3   5   2        3.19        7.68     14.03 o 
   4   5   2       30.47       32.72     14.02 o 
   5   5   2        1.06        4.51     10.73 o 
   6   5   2       34.06       32.93     19.60 o 
 -10   6   2       77.13      114.26     23.76 o 
  -9   6   2        3.49       14.18     12.32 o 
  -8   6   2      218.61      218.21     10.23 o 
  -7   6   2      699.95      663.12     15.15 o 
  -6   6   2     2394.18     2330.07     31.88 o 
  -5   6   2      247.98      228.15     10.70 o 
  -4   6   2     1426.84     1353.12     22.04 o 
  -3   6   2      321.41      314.81     12.22 o 
  -2   6   2        0.55       -4.45      4.98 o 
  -1   6   2      741.07      756.32     14.02 o 
   0   6   2      494.97      500.91     11.13 o 
   1   6   2       57.68       53.61      8.94 o 
   2   6   2      344.11      334.51     27.74 o 
   3   6   2        3.92       -0.82     10.49 o 
   4   6   2      197.57      219.89     23.12 o 
   5   6   2      125.44       82.46     18.09 o 
  -9   7   2      194.00      196.99     29.57 o 
  -8   7   2        4.89        1.25      7.03 o 
  -7   7   2      533.55      521.45     16.01 o 
  -6   7   2     1521.09     1456.96     24.97 o 
  -5   7   2      798.19      825.45     22.51 o 
  -4   7   2      867.91      876.62     19.73 o 
  -3   7   2     2375.92     2427.48     52.38 o 
  -2   7   2      134.15      132.18      8.47 o 
  -1   7   2      665.93      650.12     14.36 o 
   0   7   2      111.55      114.52     13.35 o 
   1   7   2       26.76       31.61      9.59 o 
   2   7   2      153.75      170.65     15.95 o 
   3   7   2        0.38        6.37     11.48 o 
   4   7   2       89.00      115.28     16.70 o 
  -9   8   2       35.19       54.39     11.35 o 
  -8   8   2      840.95      806.09     20.80 o 
  -7   8   2      518.79      497.81     17.10 o 
  -6   8   2      921.25      911.76     21.69 o 
  -5   8   2     1544.79     1602.63     31.43 o 
  -4   8   2        2.04       -2.18      7.26 o 
  -3   8   2      867.47      847.09     18.93 o 
  -2   8   2      773.08      789.80     18.37 o 
  -1   8   2      133.39      151.39     10.69 o 
   0   8   2       22.73       20.63     10.73 o 
   1   8   2      192.36      192.72     16.63 o 
   2   8   2      104.18      122.16     15.94 o 
   3   8   2        1.26       10.59     12.93 o 
  -8   9   2       11.44       16.23     10.78 o 
  -7   9   2      156.31      150.84     14.22 o 
  -6   9   2       12.99       10.80      8.82 o 
  -5   9   2      230.61      222.04     13.68 o 
  -4   9   2      238.19      236.76     18.29 o 
  -3   9   2       22.12       16.68      7.91 o 
  -2   9   2       74.96       74.72     11.05 o 
  -1   9   2      277.51      308.42     24.05 o 
   0   9   2       35.85       18.88     15.04 o 
   1   9   2       26.08       38.48     16.51 o 
   2   9   2       58.40       71.95     19.69 o 
  -7  10   2       30.06       28.53     11.98 o 
  -6  10   2       83.13       79.04     13.71 o 
  -5  10   2       27.41       40.39     10.31 o 
  -4  10   2       23.87       16.29      9.60 o 
  -3  10   2       30.05       42.65     12.36 o 
  -2  10   2      139.03      117.59     19.61 o 
  -1  10   2       65.81       90.96     19.00 o 
   0  10   2       45.05       61.06     27.76 o 
   1  10   2       40.03       25.54     24.51 o 
  -6  11   2       30.99        6.00     12.58 o 
  -5  11   2       14.60       19.97     12.75 o 
  -4  11   2        3.36        2.26     15.03 o 
  -3  11   2       10.61       -6.31     20.00 o 
  -2  11   2        1.55        7.05     24.14 o 
  -1  11   2        4.10        8.33     24.82 o 
   0 -11   3      131.43      131.07     32.27 o 
   1 -11   3        0.61        4.52     15.10 o 
   2 -11   3       73.74       92.29     34.59 o 
   3 -11   3      165.94      176.04     23.99 o 
   4 -11   3       50.64       44.23     11.39 o 
   5 -11   3        0.97      -11.36     11.36 o 
   6 -11   3       93.50      100.31     15.02 o 
  -1 -10   3        3.50       -3.85     22.68 o 
   0 -10   3      142.48       95.67     27.68 o 
   1 -10   3      119.39      108.38     17.98 o 
   2 -10   3       19.72       17.48      9.19 o 
   3 -10   3       46.02       62.41     10.64 o 
   4 -10   3      455.81      463.43     21.30 o 
   5 -10   3      218.03      208.91     14.06 o 
   6 -10   3       11.99        4.22      8.63 o 
   7 -10   3      204.53      205.29     16.20 o 
   8 -10   3       54.04       80.03     21.11 o 
  -3  -9   3        7.85      -12.21     12.21 o 
  -2  -9   3       15.35       49.55     21.46 o 
  -1  -9   3       39.26       47.41     21.56 o 
   0  -9   3       63.90       77.11     16.03 o 
   1  -9   3        1.28        9.41      8.77 o 
   2  -9   3      295.90      289.90     14.42 o 
   3  -9   3       25.78       27.24      8.85 o 
   4  -9   3      208.16      190.36     12.53 o 
   5  -9   3      162.33      176.94     13.99 o 
   6  -9   3       52.23       40.46      9.03 o 
   7  -9   3       10.83       14.40      7.98 o 
   8  -9   3       32.97       38.13      9.11 o 
  -4  -8   3        2.90        7.30     12.84 o 
  -3  -8   3       64.87       68.97     15.16 o 
  -2  -8   3       31.46       33.04     12.57 o 
  -1  -8   3       13.57       31.24      9.37 o 
   0  -8   3        4.79       18.03      9.85 o 
   1  -8   3       36.64       40.61      8.89 o 
   2  -8   3      292.85      293.46     13.81 o 
   3  -8   3      190.63      188.17     11.60 o 
   4  -8   3      202.48      197.54     11.37 o 
   5  -8   3        4.43        2.34      7.89 o 
   6  -8   3       52.73       37.50     10.96 o 
   7  -8   3        6.94        1.72     10.88 o 
   8  -8   3        5.00        9.98      7.51 o 
   9  -8   3       24.17       20.25      9.31 o 
  -5  -7   3       53.03       45.49     13.98 o 
  -4  -7   3        8.27       12.11     10.43 o 
  -3  -7   3       85.70       85.12     12.06 o 
  -2  -7   3      381.43      401.21     17.53 o 
  -1  -7   3      364.16      356.44     22.96 o 
   0  -7   3       52.66       41.34      6.56 o 
   1  -7   3       95.86       89.94      7.92 o 
   2  -7   3      185.64      179.87     10.51 o 
   3  -7   3       40.85       45.90      7.78 o 
   4  -7   3       10.05        0.54      6.48 o 
   5  -7   3       36.54       58.91      8.60 o 
   6  -7   3       12.76        7.99      8.45 o 
   7  -7   3        2.17        5.77      6.75 o 
   8  -7   3      112.55      142.23     15.16 o 
   9  -7   3       18.97       26.21     13.48 o 
  -6  -6   3        6.66       12.38     23.28 o 
  -5  -6   3      166.50      164.04     12.63 o 
  -4  -6   3      111.94       97.91     11.73 o 
  -3  -6   3       48.18       52.21     10.12 o 
  -2  -6   3      310.70      290.46     15.24 o 
  -1  -6   3     1129.94     1098.59     17.28 o 
   0  -6   3      349.52      349.66     10.63 o 
   1  -6   3      219.17      254.37      8.32 o 
   2  -6   3     1137.80     1147.88     24.53 o 
   3  -6   3      752.58      739.14     20.40 o 
   4  -6   3       19.69       14.44      6.61 o 
   5  -6   3       28.17       27.20      7.07 o 
   6  -6   3       65.59       73.54      7.76 o 
   7  -6   3       17.80       27.53      5.90 o 
   8  -6   3        7.50        3.21      8.18 o 
   9  -6   3        1.61       11.50     17.50 o 
  -7  -5   3       96.71      110.27     28.33 o 
  -6  -5   3       57.43       44.01      9.31 o 
  -5  -5   3        7.17        5.09      8.06 o 
  -4  -5   3      559.00      553.79     20.83 o 
  -3  -5   3      650.63      622.92     20.82 o 
  -2  -5   3       12.89        4.90      6.91 o 
  -1  -5   3      401.43      377.20     10.17 o 
   0  -5   3     5317.76     5250.64     46.77 o 
   1  -5   3      654.48      684.68     16.15 o 
   2  -5   3     1983.48     2150.61     18.84 o 
   3  -5   3     3329.23     3226.51     27.76 o 
   4  -5   3      551.51      492.37     13.23 o 
   5  -5   3       19.35       22.67      5.89 o 
   6  -5   3        2.79       -4.55      5.02 o 
   7  -5   3       92.08       93.24      7.48 o 
   8  -5   3      402.42      423.47     46.90 o 
   9  -5   3        1.52        0.29     14.33 o 
  -7  -4   3      108.66       97.18     13.49 o 
  -6  -4   3       64.39       72.68      9.19 o 
  -5  -4   3      142.53      142.82     10.53 o 
  -4  -4   3        3.41        6.93     10.52 o 
  -3  -4   3      395.38      412.52     16.26 o 
  -2  -4   3     5082.69     5189.43     53.83 o 
  -1  -4   3       74.15       70.65      5.93 o 
   0  -4   3     4813.89     5068.04     35.39 o 
   1  -4   3     3121.35     3007.25     27.84 o 
   2  -4   3      567.34      737.00     10.30 o 
   3  -4   3     3896.87     4002.15     33.51 o 
   4  -4   3     2359.58     2403.73     35.08 o 
   5  -4   3      237.45      232.99      7.31 o 
   6  -4   3      308.92      290.35      8.06 o 
   7  -4   3      124.49      142.11     10.71 o 
   8  -4   3      277.86      255.82     23.59 o 
   9  -4   3      113.55      121.26     35.95 o 
  -8  -3   3        2.78       11.16     15.29 o 
  -7  -3   3        0.27       -4.84      7.83 o 
  -6  -3   3       23.54       22.29      8.97 o 
  -5  -3   3      162.45      177.89     10.40 o 
  -4  -3   3      429.16      451.46     13.76 o 
  -3  -3   3       57.85       58.87      7.46 o 
  -2  -3   3     5691.37     5815.63     45.34 o 
  -1  -3   3     6236.70     6621.21     41.85 o 
   0  -3   3     1197.54     1160.66     11.82 o 
   1  -3   3     2077.20     2054.62     16.82 o 
   2  -3   3     1626.08     1373.77     12.28 o 
   3  -3   3       42.94       56.61      4.07 o 
   4  -3   3      373.03      378.21      6.65 o 
   5  -3   3     1086.37     1089.22     19.52 o 
   6  -3   3      990.32     1024.41     16.13 o 
   7  -3   3       43.19       17.90      9.90 o 
   8  -3   3      633.64      540.27     36.48 o 
   9  -3   3      463.41      422.38     62.54 o 
  -8  -2   3        1.71       -6.76     13.52 o 
  -7  -2   3        8.09       15.53      8.23 o 
  -6  -2   3      788.99      779.55     20.33 o 
  -5  -2   3       41.19       27.50      7.84 o 
  -4  -2   3      602.62      588.49     13.51 o 
  -3  -2   3      167.22      174.12      6.10 o 
  -2  -2   3     2340.64     2487.96     18.20 o 
  -1  -2   3     4447.30     4449.03     26.53 o 
   0  -2   3     1446.60     1328.45     14.08 o 
   1  -2   3      448.01      430.73     10.70 o 
   2  -2   3     1300.68     1270.65     13.06 o 
   3  -2   3       47.25       76.84      4.29 o 
   4  -2   3     1367.91     1434.95     11.20 o 
   5  -2   3       36.23       41.72      9.69 o 
   6  -2   3      507.51      476.63     16.29 o 
   7  -2   3      381.53      382.09     20.34 o 
   8  -2   3       69.67       57.81     30.06 o 
   9  -2   3      485.66      501.32     34.08 o 
  -9  -1   3       28.46       20.94     14.01 o 
  -8  -1   3       84.24       78.11     19.56 o 
  -7  -1   3        1.31        4.08      7.43 o 
  -6  -1   3      326.05      330.67     26.16 o 
  -5  -1   3       12.79        7.15      5.58 o 
  -4  -1   3       15.46       17.86      4.91 o 
  -3  -1   3     5032.31     5282.95     37.07 o 
  -2  -1   3        8.00        4.97      3.04 o 
  -1  -1   3     2932.73     2963.61     27.39 o 
   0  -1   3     3399.84     3528.38     26.69 o 
   1  -1   3     4238.28     4562.11     26.98 o 
   2  -1   3        1.05        3.57      2.93 o 
   3  -1   3     1081.16      969.69     11.47 o 
   4  -1   3     1181.55     1260.44     26.75 o 
   5  -1   3      676.29      733.13     11.80 o 
   6  -1   3      271.12      260.46     12.02 o 
   7  -1   3      194.47      187.95     14.33 o 
   8  -1   3        6.00       -1.81     11.92 o 
   9  -1   3      111.79      109.94     60.43 o 
  -9   0   3        0.59       -9.09     11.67 o 
  -8   0   3     1080.01     1022.02     32.50 o 
  -7   0   3      554.59      582.50     31.18 o 
  -6   0   3      147.83      141.80     13.85 o 
  -5   0   3      974.85      927.61     14.94 o 
  -4   0   3      454.13      426.99     12.04 o 
  -3   0   3       94.23      124.75      5.28 o 
  -2   0   3       30.84       21.72      2.95 o 
  -1   0   3     1982.49     2073.81     14.71 o 
   0   0   3      477.72      491.52      6.08 o 
   1   0   3     1361.09     1305.08     13.33 o 
   2   0   3      591.04      580.01      7.90 o 
   3   0   3     1369.23     1533.21     18.09 o 
   4   0   3       16.98       13.10      3.10 o 
   5   0   3      265.99      257.43     13.49 o 
   6   0   3        8.19       14.80     11.77 o 
   7   0   3       88.86      104.34     20.74 o 
   8   0   3       84.87       91.30     11.61 o 
   9   0   3        1.33       48.76     34.92 o 
  -9   1   3       80.96       67.11     25.51 o 
  -8   1   3      230.48      216.75     16.66 o 
  -7   1   3      613.62      590.80     21.63 o 
  -6   1   3      314.98      310.43      9.83 o 
  -5   1   3      363.63      383.04      8.95 o 
  -4   1   3     1839.29     1894.99     15.21 o 
  -3   1   3        4.18        3.01      2.68 o 
  -2   1   3     6202.53     6292.29     31.82 o 
  -1   1   3      224.26      178.46      6.40 o 
   0   1   3     6710.07     6580.64     41.24 o 
   1   1   3      201.87      212.62      5.57 o 
   2   1   3      968.87     1021.60     12.26 o 
   3   1   3     1047.16     1050.85     18.24 o 
   4   1   3      100.59       84.88     10.25 o 
   5   1   3       98.08      102.38     14.05 o 
   6   1   3       23.58       33.25     10.61 o 
   7   1   3       11.91        9.41      9.88 o 
   8   1   3        9.48        9.65     11.14 o 
  -9   2   3      691.59      658.56     55.95 o 
  -8   2   3        0.41        2.05      8.16 o 
  -7   2   3      400.73      402.69     16.38 o 
  -6   2   3      616.94      626.75     16.15 o 
  -5   2   3      349.60      346.37      7.49 o 
  -4   2   3     2453.12     2523.20     15.83 o 
  -3   2   3     2856.54     2830.25     22.51 o 
  -2   2   3      553.45      499.32      8.46 o 
  -1   2   3      126.14      140.60      5.27 o 
   0   2   3      842.29      908.13     11.26 o 
   1   2   3     4596.79     4546.79     27.77 o 
   2   2   3     1586.35     1626.45     20.14 o 
   3   2   3      353.57      336.46     12.92 o 
   4   2   3      263.37      275.37     13.23 o 
   5   2   3      193.57      187.67     12.73 o 
   6   2   3       55.08       24.45     19.76 o 
   7   2   3       97.39      142.01     39.24 o 
   8   2   3        3.04        3.59     14.49 o 
 -10   3   3        1.40        0.26     30.61 o 
  -9   3   3      446.55      344.74     43.42 o 
  -8   3   3      475.84      469.69     13.08 o 
  -7   3   3       44.85       53.83      5.77 o 
  -6   3   3     1685.28     1671.31     17.83 o 
  -5   3   3     1131.96     1054.98     14.74 o 
  -4   3   3      104.22      101.56      5.81 o 
  -3   3   3      933.79      864.90     10.28 o 
  -2   3   3     3924.50     3810.59     33.16 o 
  -1   3   3      363.13      326.05      7.59 o 
   0   3   3      932.73      979.50     11.94 o 
   1   3   3      560.19      553.95      8.60 o 
   2   3   3     1858.71     1737.15     20.45 o 
   3   3   3      145.65      134.84     11.19 o 
   4   3   3        4.35        4.86      8.61 o 
   5   3   3      303.61      322.19     25.39 o 
   6   3   3       56.00       57.65     14.01 o 
   7   3   3        0.38      -13.15     13.15 o 
 -10   4   3       20.87      -15.12     28.93 o 
  -9   4   3      120.72      127.52     18.24 o 
  -8   4   3      338.10      347.39     12.59 o 
  -7   4   3      921.30      874.33     15.09 o 
  -6   4   3        0.15       -2.39      7.09 o 
  -5   4   3     1783.76     1733.02     34.47 o 
  -4   4   3      201.24      169.19      6.76 o 
  -3   4   3      126.35      116.57      6.22 o 
  -2   4   3      880.18      918.16     18.83 o 
  -1   4   3     3225.70     3183.05     25.97 o 
   0   4   3      846.25      874.04     15.64 o 
   1   4   3      285.82      268.18      9.44 o 
   2   4   3     2134.20     2080.85     31.56 o 
   3   4   3     1127.44     1140.90     26.62 o 
   4   4   3       15.50       29.54      9.99 o 
   5   4   3      307.88      325.26     18.25 o 
   6   4   3       82.76       92.51     16.66 o 
   7   4   3        7.61       -7.82     15.81 o 
 -10   5   3        2.08        5.59     29.19 o 
  -9   5   3        7.90        8.07      7.40 o 
  -8   5   3       34.08       63.70      8.52 o 
  -7   5   3      347.53      361.94     11.70 o 
  -6   5   3       78.63       88.49     11.60 o 
  -5   5   3        0.30        1.98      5.86 o 
  -4   5   3      257.66      255.49     10.29 o 
  -3   5   3     1539.30     1524.33     19.45 o 
  -2   5   3       44.48       56.82      5.60 o 
  -1   5   3      636.43      653.75     14.15 o 
   0   5   3     1547.49     1479.29     16.77 o 
   1   5   3      833.06      833.82     16.65 o 
   2   5   3      601.62      547.40     19.87 o 
   3   5   3      748.65      698.21     23.30 o 
   4   5   3      308.62      310.22     18.43 o 
   5   5   3       28.77       -3.33     10.88 o 
   6   5   3      107.76      142.74     24.57 o 
 -10   6   3        1.55       -2.52     23.11 o 
  -9   6   3       61.90       67.44      9.53 o 
  -8   6   3       12.48       16.18      6.72 o 
  -7   6   3      134.02      133.24      9.10 o 
  -6   6   3      493.28      474.67     20.63 o 
  -5   6   3      340.44      324.41     12.55 o 
  -4   6   3      191.39      189.48     19.27 o 
  -3   6   3      438.29      427.16     13.83 o 
  -2   6   3      485.33      463.76     12.29 o 
  -1   6   3       70.06       78.63      7.15 o 
   0   6   3       26.32       25.25      5.50 o 
   1   6   3       23.51       32.19      8.60 o 
   2   6   3       55.56       56.96     12.23 o 
   3   6   3       39.13       16.08     11.47 o 
   4   6   3      256.39      270.09     19.50 o 
   5   6   3       38.45       21.55     19.03 o 
  -9   7   3        8.41        4.42      9.08 o 
  -8   7   3      162.57      157.68     10.88 o 
  -7   7   3      259.55      254.72     12.68 o 
  -6   7   3        3.29        2.16      7.12 o 
  -5   7   3      304.93      326.78     13.42 o 
  -4   7   3       37.53       46.33      8.62 o 
  -3   7   3      139.95      132.26     10.16 o 
  -2   7   3       19.45       10.35      6.20 o 
  -1   7   3       10.84       -1.62      5.90 o 
   0   7   3      248.64      237.78     15.47 o 
   1   7   3       17.29       20.46     10.71 o 
   2   7   3       92.11      103.60     14.58 o 
   3   7   3       88.88      114.47     16.06 o 
   4   7   3        3.15       15.44     13.80 o 
  -9   8   3      347.78      337.66     18.33 o 
  -8   8   3       47.38       33.17      8.85 o 
  -7   8   3      176.96      192.71     13.86 o 
  -6   8   3      236.03      248.71     13.57 o 
  -5   8   3        1.61       -7.67      7.67 o 
  -4   8   3       76.33       72.59     10.08 o 
  -3   8   3       11.79       14.69      8.25 o 
  -2   8   3       13.63       18.07      7.48 o 
  -1   8   3        7.69       -1.60      7.22 o 
   0   8   3       20.26       33.04     11.17 o 
   1   8   3        3.04        3.32     11.22 o 
   2   8   3       21.82       14.47     13.88 o 
   3   8   3       12.12       14.28     13.70 o 
  -8   9   3      107.91      120.36     14.37 o 
  -7   9   3        1.46       -8.25      8.65 o 
  -6   9   3      138.78      155.03     12.71 o 
  -5   9   3      307.70      304.96     18.21 o 
  -4   9   3      112.03      114.04     11.57 o 
  -3   9   3      154.04      140.29     12.05 o 
  -2   9   3      119.53      135.14     12.42 o 
  -1   9   3       19.21       20.83     14.56 o 
   0   9   3        4.76       31.75     15.70 o 
   1   9   3       14.54       11.63     17.02 o 
   2   9   3       23.00       -8.77     15.98 o 
  -7  10   3       90.05       98.43     20.11 o 
  -6  10   3       23.53       30.63     12.19 o 
  -5  10   3      161.41      162.57     15.74 o 
  -4  10   3      215.67      229.51     17.16 o 
  -3  10   3      108.12      128.43     18.77 o 
  -2  10   3       49.01       35.46     16.18 o 
  -1  10   3      148.09      122.87     20.39 o 
   0  10   3       24.57      -10.33     23.99 o 
   1  10   3        8.16      -23.85     23.85 o 
  -6  11   3       55.84       46.32     32.91 o 
  -5  11   3        0.38        6.86     11.90 o 
  -4  11   3      110.35      144.50     28.80 o 
  -2  11   3        1.10       45.42     27.65 o 
   0 -11   4        0.37      -20.37     20.37 o 
   1 -11   4       27.80       35.76     16.47 o 
   2 -11   4        3.12      -17.53     17.53 o 
   3 -11   4       18.93       23.81     12.83 o 
   4 -11   4       13.45       34.82     11.00 o 
   5 -11   4        1.02       -7.72     10.52 o 
   6 -11   4       63.81       63.02     16.76 o 
  -2 -10   4        0.76       10.84     25.25 o 
  -1 -10   4       62.85      116.64     30.81 o 
   0 -10   4       84.65       73.07     26.13 o 
   1 -10   4        5.25      -22.76     23.71 o 
   2 -10   4       15.43       30.42     10.28 o 
   3 -10   4      120.70      119.43     12.71 o 
   4 -10   4      106.59      120.95     11.94 o 
   5 -10   4       41.35       30.27     10.87 o 
   6 -10   4       33.51       37.58     13.36 o 
   7 -10   4      118.17      121.15     19.03 o 
   8 -10   4       59.62       45.02     18.49 o 
  -3  -9   4      173.89      196.10     19.52 o 
  -2  -9   4      204.86      233.40     37.82 o 
  -1  -9   4       22.24       44.19     13.49 o 
   0  -9   4      132.63      141.72     18.83 o 
   1  -9   4      402.98      389.00     16.60 o 
   2  -9   4      176.42      176.62     12.73 o 
   3  -9   4       37.44       36.67      9.22 o 
   4  -9   4      203.06      229.52     15.71 o 
   5  -9   4      201.58      192.57     14.12 o 
   6  -9   4        0.41       -7.98      7.98 o 
   7  -9   4      364.94      339.89     15.01 o 
   8  -9   4      163.38      173.54     12.24 o 
  -4  -8   4        7.26       10.10     12.58 o 
  -3  -8   4       76.56      105.23     13.58 o 
  -2  -8   4      245.67      270.44     19.74 o 
  -1  -8   4       12.97       23.04      7.47 o 
   0  -8   4      119.99      144.45     11.81 o 
   1  -8   4      438.52      432.05     16.43 o 
   2  -8   4      855.47      914.50     21.24 o 
   3  -8   4      487.28      430.65     15.28 o 
   4  -8   4       48.60       42.04      8.43 o 
   5  -8   4      685.75      697.34     20.27 o 
   6  -8   4      370.93      339.19     15.34 o 
   7  -8   4        3.96       -2.19      7.36 o 
   8  -8   4      295.17      311.66     15.85 o 
   9  -8   4      244.36      235.64     14.29 o 
  -5  -7   4      125.20      155.83     38.42 o 
  -4  -7   4      177.26      180.12     13.22 o 
  -3  -7   4       28.71       23.44      8.93 o 
  -2  -7   4      180.04      178.42     12.96 o 
  -1  -7   4      198.43      208.84     12.78 o 
   0  -7   4       95.58       96.90      8.12 o 
   1  -7   4      461.00      444.26     10.41 o 
   2  -7   4      438.10      410.20     16.12 o 
   3  -7   4      323.74      332.36     12.93 o 
   4  -7   4      148.11      162.10     11.71 o 
   5  -7   4      487.30      481.52     16.01 o 
   6  -7   4      373.97      369.57     14.41 o 
   7  -7   4      147.57      154.75     11.77 o 
   8  -7   4        6.68        0.38      7.58 o 
   9  -7   4      141.28      163.73     11.51 o 
  -6  -6   4       17.63        9.83     14.70 o 
  -5  -6   4        5.05       -0.57      8.30 o 
  -4  -6   4       90.20       89.68     13.44 o 
  -3  -6   4      347.60      363.12     15.60 o 
  -2  -6   4        2.72       -7.42      7.42 o 
  -1  -6   4      179.98      195.61      8.99 o 
   0  -6   4      223.95      208.27      8.88 o 
   1  -6   4       86.61      118.35      6.85 o 
   2  -6   4        5.98        2.59      4.28 o 
   3  -6   4     1222.93     1203.91     19.60 o 
   4  -6   4      148.44      137.75     12.89 o 
   5  -6   4        2.32        3.76      6.66 o 
   6  -6   4      281.44      290.47     12.45 o 
   7  -6   4      570.13      595.65     14.27 o 
   8  -6   4      129.30      128.48     22.44 o 
   9  -6   4       57.76       59.06     18.91 o 
  -7  -5   4        0.56       30.59     26.53 o 
  -6  -5   4       20.88       34.15     12.54 o 
  -5  -5   4      107.80       95.12     10.80 o 
  -4  -5   4       93.77      100.86     10.30 o 
  -3  -5   4        0.76       -3.21      7.18 o 
  -2  -5   4      166.72      153.53     10.18 o 
  -1  -5   4        8.72       16.51      5.15 o 
   0  -5   4      349.57      362.98      9.12 o 
   1  -5   4      551.86      522.51      9.84 o 
   2  -5   4       48.22       79.78      7.44 o 
   3  -5   4        0.01       -2.63      4.74 o 
   4  -5   4        3.07       11.98      5.84 o 
   5  -5   4       12.34       25.66      6.08 o 
   6  -5   4        3.73       10.76      6.07 o 
   7  -5   4      217.39      216.08     10.71 o 
   8  -5   4      218.78      217.67     12.97 o 
   9  -5   4       16.11        7.96     31.13 o 
  -7  -4   4      120.09      133.79     14.20 o 
  -6  -4   4       85.86       72.86     13.58 o 
  -5  -4   4       55.65       62.53      9.15 o 
  -4  -4   4      237.36      259.86     12.31 o 
  -3  -4   4        1.31        0.33      5.60 o 
  -2  -4   4       66.63       79.20      5.44 o 
  -1  -4   4     2664.07     2763.40     22.97 o 
   0  -4   4      396.28      364.95      8.07 o 
   1  -4   4       35.16       31.43      4.16 o 
   2  -4   4      790.75      889.40     11.26 o 
   3  -4   4      485.54      456.89      9.87 o 
   4  -4   4       54.39       69.42      6.39 o 
   5  -4   4      474.62      460.23      9.86 o 
   6  -4   4      137.69      138.09      7.51 o 
   7  -4   4      101.48      102.13      8.63 o 
   8  -4   4      226.81      199.50     17.13 o 
   9  -4   4       23.92       14.23     16.43 o 
  -8  -3   4       14.20       17.35     16.78 o 
  -7  -3   4       90.65       69.27     11.25 o 
  -6  -3   4      517.49      493.03     18.86 o 
  -5  -3   4      208.74      235.68     24.85 o 
  -4  -3   4      551.06      535.06     16.34 o 
  -3  -3   4      855.44      850.71     12.60 o 
  -2  -3   4      159.28      186.16      5.59 o 
  -1  -3   4      222.93      228.88      6.55 o 
   0  -3   4      601.04      682.16      9.94 o 
   1  -3   4     6342.70     6371.70     38.87 o 
   2  -3   4      330.71      399.04      8.48 o 
   3  -3   4      684.51      676.64     14.71 o 
   4  -3   4      722.47      698.75      9.31 o 
   5  -3   4      247.23      250.88      6.53 o 
   6  -3   4        6.34       -0.25      5.13 o 
   7  -3   4       33.35       29.47     10.44 o 
   8  -3   4       16.85       40.31     25.38 o 
   9  -3   4        2.53      -15.03     15.03 o 
  -8  -2   4       97.50      114.72     18.15 o 
  -7  -2   4        8.27       28.81      9.00 o 
  -6  -2   4      565.38      571.58     18.15 o 
  -5  -2   4      577.42      585.63     17.44 o 
  -4  -2   4      459.03      457.18     12.46 o 
  -3  -2   4      102.83       95.81      5.95 o 
  -2  -2   4     1317.71     1239.04     13.24 o 
  -1  -2   4     1746.20     1688.41     14.11 o 
   0  -2   4      854.76      861.61     10.71 o 
   1  -2   4     3684.59     3804.48     26.65 o 
   2  -2   4     5109.36     4941.72     42.15 o 
   3  -2   4       11.77       18.14      2.89 o 
   4  -2   4       50.63       55.42      4.23 o 
   5  -2   4      278.52      274.25      6.14 o 
   6  -2   4        5.93       -6.74      9.49 o 
   7  -2   4       12.04       10.77     10.83 o 
   8  -2   4       24.36       15.79     15.60 o 
   9  -2   4       13.38       11.60     17.61 o 
  -9  -1   4       63.66       62.74     16.12 o 
  -8  -1   4      156.50      203.20     19.32 o 
  -7  -1   4      138.99      152.84     21.18 o 
  -6  -1   4      176.58      174.14     10.70 o 
  -5  -1   4     1945.64     1937.85     24.44 o 
  -4  -1   4     1283.51     1320.37     18.40 o 
  -3  -1   4     2553.49     2676.90     23.18 o 
  -2  -1   4     1243.44     1119.20     12.64 o 
  -1  -1   4     9457.98     9306.43     55.63 o 
   0  -1   4     1802.36     1867.08     17.48 o 
   1  -1   4      155.35      139.87      4.82 o 
   2  -1   4      588.83      606.63      7.95 o 
   3  -1   4      964.49      897.46     14.89 o 
   4  -1   4        0.46        1.48      2.81 o 
   5  -1   4      615.63      619.38     11.86 o 
   6  -1   4      608.18      637.77     16.41 o 
   7  -1   4      281.03      285.75     17.68 o 
   8  -1   4        9.98       25.12     12.86 o 
   9  -1   4      104.16      137.29     36.86 o 
  -9   0   4        3.01       11.87     12.87 o 
  -8   0   4        3.61       -8.10     10.73 o 
  -7   0   4      184.41      191.86     10.65 o 
  -6   0   4        5.10        4.36      5.80 o 
  -5   0   4      209.13      213.66      9.75 o 
  -4   0   4     2577.97     2681.23     44.33 o 
  -3   0   4     4053.25     4061.34     32.56 o 
  -2   0   4     1359.63     1345.95     17.10 o 
  -1   0   4     1161.06     1180.76     12.21 o 
   0   0   4    16827.62    17262.77     92.54 o 
   1   0   4     2251.04     2314.69     18.22 o 
   2   0   4      749.96      656.69     10.30 o 
   3   0   4       84.94       45.70      3.96 o 
   4   0   4      264.73      244.25     10.05 o 
   5   0   4        1.15       -1.34      7.44 o 
   6   0   4      659.22      688.69     21.25 o 
   7   0   4      174.18      177.13     13.55 o 
   8   0   4       39.32       34.49      9.42 o 
   9   0   4       12.81       58.29     34.15 o 
  -9   1   4       92.05       84.88     14.24 o 
  -8   1   4       10.76       27.62     11.10 o 
  -7   1   4      362.11      353.29     11.57 o 
  -6   1   4       45.24       41.88      6.89 o 
  -5   1   4      705.26      719.30     17.68 o 
  -4   1   4       68.45       69.84      4.10 o 
  -3   1   4      507.92      435.23     10.70 o 
  -2   1   4       60.18       34.79      3.57 o 
  -1   1   4      640.17      720.46      9.16 o 
   0   1   4     2237.05     2260.08     18.77 o 
   1   1   4     7705.94     7602.19     48.37 o 
   2   1   4     2267.14     2440.05     32.86 o 
   3   1   4       76.77       79.93      7.79 o 
   4   1   4     3211.28     3154.24     45.55 o 
   5   1   4       80.92       76.57     15.69 o 
   6   1   4       18.20        9.84     10.70 o 
   7   1   4      215.85      258.70     34.65 o 
   8   1   4      169.39      199.37     17.01 o 
  -9   2   4        1.04        2.52     16.02 o 
  -8   2   4       25.48       30.40     10.19 o 
  -7   2   4        6.24        0.36      9.05 o 
  -6   2   4      415.85      401.45      9.78 o 
  -5   2   4      604.83      596.77     10.71 o 
  -4   2   4        4.59        8.03      3.25 o 
  -3   2   4       65.67       70.49      3.99 o 
  -2   2   4      484.17      586.30      9.06 o 
  -1   2   4     1152.57     1107.77     13.29 o 
   0   2   4     1874.34     1849.69     16.30 o 
   1   2   4       18.44       20.34      4.64 o 
   2   2   4      387.31      312.19      8.62 o 
   3   2   4        2.85       -4.53      6.72 o 
   4   2   4      519.01      496.84     20.41 o 
   5   2   4       87.05       96.38     32.43 o 
   6   2   4      239.21      238.46     18.05 o 
   7   2   4       16.19       23.38     14.91 o 
   8   2   4       88.74      118.09     19.74 o 
 -10   3   4       70.41       40.40     31.81 o 
  -9   3   4       53.58       48.07     13.95 o 
  -8   3   4       45.61       62.01      7.99 o 
  -7   3   4      126.02      136.90      7.50 o 
  -6   3   4      232.95      273.12      9.37 o 
  -5   3   4        5.63       11.15      5.06 o 
  -4   3   4      255.28      237.21      9.46 o 
  -3   3   4      146.18      162.07      5.64 o 
  -2   3   4      127.95      128.46      6.16 o 
  -1   3   4     3234.03     3471.33     28.55 o 
   0   3   4      272.76      251.63      8.70 o 
   1   3   4      255.55      286.36      7.06 o 
   2   3   4      485.50      506.14     13.73 o 
   3   3   4      304.77      296.81     26.61 o 
   4   3   4      114.25      134.19     19.93 o 
   5   3   4       82.20       63.32     11.20 o 
   6   3   4      133.31      138.76     16.82 o 
   7   3   4        1.73       16.89     15.78 o 
 -10   4   4       14.97       17.12     31.70 o 
  -9   4   4      165.16      185.83     13.38 o 
  -8   4   4      203.61      222.71     12.13 o 
  -7   4   4      259.97      252.21     13.73 o 
  -6   4   4      820.55      820.72     15.25 o 
  -5   4   4      767.62      786.14     14.43 o 
  -4   4   4        0.63        0.46      4.38 o 
  -3   4   4     3328.00     3488.36     38.03 o 
  -2   4   4     1384.95     1301.27     17.00 o 
  -1   4   4        5.19       -0.40      4.10 o 
   0   4   4       36.53       27.50      4.54 o 
   1   4   4      122.71      107.24      5.80 o 
   2   4   4        0.97       -0.35      6.64 o 
   3   4   4      178.15      187.00     14.30 o 
   4   4   4        9.11        5.93      9.54 o 
   5   4   4        4.16       12.32     10.39 o 
   6   4   4       14.29       27.22     14.83 o 
 -10   5   4        8.77       13.84     29.76 o 
  -9   5   4        1.32       -0.39      8.55 o 
  -8   5   4      560.97      568.32     14.81 o 
  -7   5   4      630.06      603.95     22.80 o 
  -6   5   4        3.40       -3.74      5.85 o 
  -5   5   4      267.12      273.52     11.83 o 
  -4   5   4     1657.55     1644.24     23.69 o 
  -3   5   4      721.48      730.13     14.15 o 
  -2   5   4     1166.05     1164.83     20.21 o 
  -1   5   4      312.72      289.30      9.24 o 
   0   5   4      130.97      121.46      6.86 o 
   1   5   4      228.53      216.87     11.59 o 
   2   5   4      229.50      243.56     15.69 o 
   3   5   4      189.08      166.81     14.77 o 
   4   5   4        0.58       -7.92      9.91 o 
   5   5   4       53.29       67.33     27.32 o 
   6   5   4        0.59       -9.42     18.32 o 
  -9   6   4        7.23       -2.77      7.99 o 
  -8   6   4      349.58      357.13     13.10 o 
  -7   6   4      420.83      404.54     18.35 o 
  -6   6   4       53.95       52.38      7.97 o 
  -5   6   4        3.03        2.27      6.55 o 
  -4   6   4      710.30      726.12     17.36 o 
  -3   6   4      230.28      223.67     11.28 o 
  -2   6   4      283.91      296.61     11.03 o 
  -1   6   4       11.28        8.35      5.86 o 
   0   6   4     1880.88     1822.19     25.04 o 
   1   6   4      473.71      486.19     17.49 o 
   2   6   4       17.38       11.89     10.99 o 
   3   6   4      342.55      344.31     21.01 o 
   4   6   4      129.54      152.70     16.61 o 
   5   6   4       52.49       72.14     17.13 o 
  -9   7   4      123.24      127.45     24.98 o 
  -8   7   4       57.30       91.13      9.94 o 
  -7   7   4      437.96      463.76     16.12 o 
  -6   7   4      394.97      407.71     15.16 o 
  -5   7   4        6.39        2.62      7.26 o 
  -4   7   4      317.72      341.17     13.92 o 
  -3   7   4       38.40       24.58      8.04 o 
  -2   7   4      545.43      551.57     15.23 o 
  -1   7   4      105.61      106.93      8.20 o 
   0   7   4      199.07      206.78     20.45 o 
   1   7   4      389.32      376.21     24.00 o 
   2   7   4       53.55       44.69     12.96 o 
   3   7   4       44.84       46.72     13.87 o 
   4   7   4       63.78       70.95     18.43 o 
  -9   8   4      182.53      164.69     15.07 o 
  -8   8   4       10.83       -3.29      9.18 o 
  -7   8   4      267.60      239.32     13.71 o 
  -6   8   4      442.59      464.60     29.38 o 
  -5   8   4      305.72      297.02     14.27 o 
  -4   8   4      231.24      195.33     13.49 o 
  -3   8   4       87.08      108.29     11.88 o 
  -2   8   4      876.83      885.61     24.01 o 
  -1   8   4      126.65      125.89     14.39 o 
   0   8   4       89.92       89.24     19.96 o 
   1   8   4      133.30      131.39     23.35 o 
   2   8   4      176.70      202.39     43.07 o 
   3   8   4        2.01       -3.70     15.72 o 
  -8   9   4        1.12       -4.66     10.97 o 
  -7   9   4       12.70       15.42      9.66 o 
  -6   9   4       14.64       16.09      9.61 o 
  -5   9   4       72.56       80.90     11.30 o 
  -4   9   4      120.27      143.40     12.70 o 
  -3   9   4        1.59       -0.92      9.99 o 
  -2   9   4      309.69      282.27     20.47 o 
  -1   9   4      396.95      407.68     39.13 o 
   0   9   4       88.20       87.92     19.38 o 
   1   9   4       11.58       -1.54     15.51 o 
   2   9   4       24.66       53.58     18.59 o 
  -7  10   4       31.83       30.76     12.86 o 
  -6  10   4       87.48       78.74     14.49 o 
  -5  10   4        1.86       11.64     11.81 o 
  -4  10   4        8.73       -3.59      9.72 o 
  -3  10   4       39.32       45.90     12.59 o 
  -2  10   4       25.66       50.19     23.14 o 
  -1  10   4       87.01       60.89     28.90 o 
   0  10   4       22.79       -0.20     24.62 o 
  -5  11   4       65.62       38.17     19.42 o 
  -4  11   4        5.07       -2.04     15.28 o 
   0 -11   5       12.77       11.07     23.62 o 
   1 -11   5        0.64       14.44     14.52 o 
   2 -11   5        0.26       -1.44     14.39 o 
   3 -11   5       73.31       75.06     14.40 o 
   4 -11   5       86.15       83.46     17.22 o 
   5 -11   5        0.90       13.26     14.15 o 
   6 -11   5      133.04      180.94     17.26 o 
  -2 -10   5        3.36      -14.86     21.91 o 
  -1 -10   5        0.95      -18.29     20.88 o 
   0 -10   5       27.22        4.94     23.11 o 
   1 -10   5      103.58      111.87     18.44 o 
   2 -10   5       39.82       34.90     10.20 o 
   3 -10   5       87.75       95.59     11.87 o 
   4 -10   5      306.56      300.27     18.07 o 
   5 -10   5        3.45       -7.72      9.55 o 
   6 -10   5       78.36       79.00     12.30 o 
   7 -10   5      235.94      260.37     17.80 o 
  -3  -9   5       12.37        9.24     13.28 o 
  -2  -9   5        6.64       10.44     12.48 o 
  -1  -9   5      126.66      151.07     16.14 o 
   0  -9   5       25.31       26.37     13.85 o 
   1  -9   5        5.14        3.48      8.69 o 
   2  -9   5       35.69       60.24      9.92 o 
   3  -9   5       33.20       26.79      9.06 o 
   4  -9   5       16.73       24.56      8.90 o 
   5  -9   5      188.91      198.49     16.59 o 
   6  -9   5      178.82      160.00     13.14 o 
   7  -9   5       34.74       24.16      9.41 o 
   8  -9   5      300.72      315.27     14.67 o 
  -4  -8   5        8.02       -5.56     15.17 o 
  -3  -8   5       86.54      113.02     21.02 o 
  -2  -8   5        3.90       -6.49      8.22 o 
  -1  -8   5       13.23       14.03      7.39 o 
   0  -8   5       83.47       80.25      8.32 o 
   1  -8   5       64.68       78.70      9.08 o 
   2  -8   5        0.69        1.37      7.25 o 
   3  -8   5       12.88       -0.75      7.12 o 
   4  -8   5       86.86       76.00      9.10 o 
   5  -8   5       56.12       64.59      9.91 o 
   6  -8   5      119.35      122.41     11.12 o 
   7  -8   5       11.56       16.15      8.05 o 
   8  -8   5       15.86        1.11     10.16 o 
   9  -8   5       48.60       46.70     10.20 o 
  -5  -7   5      154.31      230.93     31.07 o 
  -4  -7   5       11.41        8.05      8.83 o 
  -3  -7   5      175.13      184.36     15.20 o 
  -2  -7   5       32.31       32.08      9.43 o 
  -1  -7   5      126.38      125.69     10.53 o 
   0  -7   5       39.47       36.03      6.38 o 
   1  -7   5       86.11      102.84      7.53 o 
   2  -7   5      374.98      367.94     12.41 o 
   3  -7   5       99.69       98.40      8.97 o 
   4  -7   5      150.22      165.04     10.03 o 
   5  -7   5      116.90      136.55     10.45 o 
   6  -7   5      102.20      111.15      9.92 o 
   7  -7   5       20.84       16.71      7.15 o 
   8  -7   5       90.05      100.44     10.17 o 
   9  -7   5        0.16        2.97      7.74 o 
  -6  -6   5       24.64       34.89     28.33 o 
  -5  -6   5      188.51      176.19     16.31 o 
  -4  -6   5       28.18       18.55      9.28 o 
  -3  -6   5        1.28        3.51      8.20 o 
  -2  -6   5      406.12      409.35     23.90 o 
  -1  -6   5     1343.13     1259.58     17.24 o 
   0  -6   5      971.69      952.87     14.62 o 
   1  -6   5       44.21       62.76      5.69 o 
   2  -6   5      103.51      104.09      6.71 o 
   3  -6   5      693.59      742.30     15.63 o 
   4  -6   5       24.36       25.25      6.15 o 
   5  -6   5        8.77        6.15     10.29 o 
   6  -6   5       84.81      114.27      9.70 o 
   7  -6   5      130.65      137.38      9.00 o 
   8  -6   5       56.13       55.20      7.78 o 
   9  -6   5       78.75       85.65     23.87 o 
  -7  -5   5      195.19      272.76     38.77 o 
  -6  -5   5       35.90       41.10     11.83 o 
  -5  -5   5       12.02       20.86     10.25 o 
  -4  -5   5      272.43      303.40     19.25 o 
  -3  -5   5      361.76      379.53     14.99 o 
  -2  -5   5        4.85       13.14      6.12 o 
  -1  -5   5      608.76      572.86     11.38 o 
   0  -5   5     2830.67     2660.25     23.22 o 
   1  -5   5       18.14        9.40      4.34 o 
   2  -5   5     1785.24     1699.92     18.08 o 
   3  -5   5     1672.87     1603.76     22.95 o 
   4  -5   5      783.53      766.62     16.32 o 
   5  -5   5       88.90       92.31      7.57 o 
   6  -5   5      282.83      281.87     16.37 o 
   7  -5   5      178.75      181.13     13.88 o 
   8  -5   5        8.91       12.07      7.54 o 
   9  -5   5       28.63       14.93     17.98 o 
  -7  -4   5       82.49       97.10     13.23 o 
  -6  -4   5      131.03      131.69     13.15 o 
  -5  -4   5      157.32      180.26     13.74 o 
  -4  -4   5      270.15      264.65     14.56 o 
  -3  -4   5      560.00      610.40     14.37 o 
  -2  -4   5      793.12      721.07     15.58 o 
  -1  -4   5        0.34        3.89      4.14 o 
   0  -4   5       97.97       55.90      5.26 o 
   1  -4   5      519.59      415.66      8.85 o 
   2  -4   5      149.99      130.46      5.32 o 
   3  -4   5      719.24      749.79     10.89 o 
   4  -4   5     3033.99     3024.71     35.91 o 
   5  -4   5      692.43      682.67     14.41 o 
   6  -4   5       26.85       24.86      5.81 o 
   7  -4   5      639.44      630.40     29.26 o 
   8  -4   5      497.87      511.34     24.07 o 
   9  -4   5       61.43       65.55     23.97 o 
  -8  -3   5       23.75       31.13     16.83 o 
  -7  -3   5        2.69        3.61     13.64 o 
  -6  -3   5      218.46      238.15     14.26 o 
  -5  -3   5      143.97      136.92     13.75 o 
  -4  -3   5        8.53        9.21      7.88 o 
  -3  -3   5      633.06      675.01     18.79 o 
  -2  -3   5     1653.88     1575.47     15.42 o 
  -1  -3   5      770.58      751.95     10.35 o 
   0  -3   5      677.21      609.42      9.60 o 
   1  -3   5        5.02       20.18      3.53 o 
   2  -3   5      271.69      200.90      6.11 o 
   3  -3   5      589.26      636.53     12.00 o 
   4  -3   5      886.16      906.36     12.69 o 
   5  -3   5      806.15      761.92     13.84 o 
   6  -3   5      397.69      376.63     18.24 o 
   7  -3   5       60.07       61.95      9.08 o 
   8  -3   5      625.61      582.76     34.17 o 
   9  -3   5      342.84      239.86     28.51 o 
  -8  -2   5       39.51       32.44     15.58 o 
  -7  -2   5       44.48       56.02     13.23 o 
  -6  -2   5        3.14       10.12      9.26 o 
  -5  -2   5       29.08       24.30      8.05 o 
  -4  -2   5      100.34       94.31      7.71 o 
  -3  -2   5       29.64       38.85      4.43 o 
  -2  -2   5      419.43      380.04      7.32 o 
  -1  -2   5      766.71      781.51      9.68 o 
   0  -2   5     1338.02     1209.82     13.65 o 
   1  -2   5      311.39      262.47      6.68 o 
   2  -2   5      793.22      732.89      9.65 o 
   3  -2   5        6.01        3.91      2.54 o 
   4  -2   5      401.77      410.02      7.32 o 
   5  -2   5      401.32      401.99      9.58 o 
   6  -2   5     1053.79     1083.09     26.89 o 
   7  -2   5       49.65       45.29      7.44 o 
   8  -2   5      220.30      205.03     24.73 o 
   9  -2   5      587.97      556.99     60.00 o 
  -9  -1   5       35.76       69.13     17.06 o 
  -8  -1   5       26.53       33.24     13.95 o 
  -7  -1   5       42.84       41.06      8.81 o 
  -6  -1   5      249.76      254.88     12.74 o 
  -5  -1   5       30.92       24.15      6.49 o 
  -4  -1   5        0.57        4.81      5.14 o 
  -3  -1   5      387.50      355.96      8.50 o 
  -2  -1   5       21.27       46.37      4.18 o 
  -1  -1   5      357.82      361.05     12.83 o 
   0  -1   5      104.73       90.98      4.64 o 
   1  -1   5     1621.39     1765.29     17.75 o 
   2  -1   5       91.50      101.36      5.07 o 
   3  -1   5      761.07      729.59     10.71 o 
   4  -1   5      101.57       83.83      5.15 o 
   5  -1   5       55.39       47.74      8.07 o 
   6  -1   5      111.83      127.20     10.01 o 
   7  -1   5      143.23      158.79     14.12 o 
   8  -1   5       28.51       13.24     13.74 o 
   9  -1   5       72.61       77.49     33.38 o 
  -9   0   5        9.07        5.28     12.55 o 
  -8   0   5      156.64      168.28     18.23 o 
  -7   0   5       94.80      101.06      9.32 o 
  -6   0   5       27.20       25.23      6.47 o 
  -5   0   5      827.81      781.79     17.00 o 
  -4   0   5     2223.45     2356.92     28.98 o 
  -3   0   5      531.76      495.23      9.11 o 
  -2   0   5     1975.55     2023.82     18.56 o 
  -1   0   5       18.46       17.12      3.20 o 
   0   0   5       60.71       56.89      3.99 o 
   1   0   5     1541.83     1583.46     15.24 o 
   2   0   5      111.28       86.08      5.63 o 
   3   0   5      115.38      151.87      5.02 o 
   4   0   5      667.80      712.92     15.62 o 
   5   0   5       62.99       76.78     10.46 o 
   6   0   5        9.08       13.43      9.53 o 
   7   0   5      114.52      118.45     12.51 o 
   8   0   5       64.63       63.48     12.45 o 
  -9   1   5       15.56       10.87     11.64 o 
  -8   1   5      193.35      209.99     18.06 o 
  -7   1   5      532.36      539.02     20.34 o 
  -6   1   5      441.28      466.67     17.82 o 
  -5   1   5      236.42      234.48     10.77 o 
  -4   1   5     2310.48     2324.05     24.15 o 
  -3   1   5      357.86      383.90      6.69 o 
  -2   1   5      767.90      738.43     12.47 o 
  -1   1   5     1113.82     1056.05     11.83 o 
   0   1   5     5181.28     4967.29     34.84 o 
   1   1   5       13.96       15.44      4.22 o 
   2   1   5      362.49      488.69     11.14 o 
   3   1   5       61.03       64.09      7.61 o 
   4   1   5      434.32      413.82     25.14 o 
   5   1   5       10.40        7.99      9.35 o 
   6   1   5      164.47      179.38     16.39 o 
   7   1   5      198.06      177.36     16.36 o 
   8   1   5       13.02       12.90     13.27 o 
  -9   2   5       67.38       60.96     21.54 o 
  -8   2   5        1.00       -8.88      8.88 o 
  -7   2   5      363.50      357.72     24.95 o 
  -6   2   5     1240.72     1230.44     18.30 o 
  -5   2   5      202.26      199.63      7.57 o 
  -4   2   5     2520.87     2538.93     22.96 o 
  -3   2   5     3900.28     3951.37     26.33 o 
  -2   2   5     2632.40     2550.37     25.47 o 
  -1   2   5      368.61      387.84      8.89 o 
   0   2   5      222.72      286.62      8.10 o 
   1   2   5      241.70      355.64      9.90 o 
   2   2   5      288.46      254.73      9.20 o 
   3   2   5        7.13        4.53     10.05 o 
   4   2   5      688.93      689.24     19.59 o 
   5   2   5      583.88      558.01     23.82 o 
   6   2   5        2.73        9.67     11.58 o 
   7   2   5      318.43      325.00     27.03 o 
   8   2   5        8.68        5.62     15.12 o 
 -10   3   5        6.92       17.09     28.47 o 
  -9   3   5      387.74      390.50     36.11 o 
  -8   3   5      337.81      351.92     16.44 o 
  -7   3   5       95.68      114.12     10.03 o 
  -6   3   5     1159.91     1123.82     17.18 o 
  -5   3   5     1719.10     1789.43     21.31 o 
  -4   3   5      188.08      233.15     10.70 o 
  -3   3   5     5136.51     5552.81     37.99 o 
  -2   3   5      890.38      740.89     12.44 o 
  -1   3   5      432.66      589.97     12.24 o 
   0   3   5       31.02       19.33      4.95 o 
   1   3   5       70.63      109.06      5.54 o 
   2   3   5     3264.64     3153.41     35.11 o 
   3   3   5      477.80      482.68     28.97 o 
   4   3   5       66.36       63.15     10.63 o 
   5   3   5      634.01      606.67     27.00 o 
   6   3   5       79.12       82.12     15.84 o 
   7   3   5       43.01       27.99     17.80 o 
 -10   4   5       23.49       76.86     34.72 o 
  -9   4   5       70.11       69.41      9.39 o 
  -8   4   5      797.21      771.59     15.94 o 
  -7   4   5      935.50      885.29     36.33 o 
  -6   4   5        8.74       12.10      6.18 o 
  -5   4   5     3290.30     3431.56     34.22 o 
  -4   4   5      226.87      207.38      8.38 o 
  -3   4   5      528.70      630.08     12.66 o 
  -2   4   5     1201.12     1168.91     21.42 o 
  -1   4   5      391.65      316.67      9.72 o 
   0   4   5       40.97       30.32      5.13 o 
   1   4   5      504.35      469.91     10.27 o 
   2   4   5      967.37      956.24     20.99 o 
   3   4   5      380.87      375.98     20.11 o 
   4   4   5        1.95       16.19     10.03 o 
   5   4   5      180.80      191.42     32.04 o 
   6   4   5      120.64      129.02     23.05 o 
 -10   5   5       13.89       11.83      8.63 o 
  -9   5   5       24.62        1.15     12.00 o 
  -8   5   5        1.22       -6.37      6.37 o 
  -7   5   5      574.86      588.62     22.95 o 
  -6   5   5       24.68       16.26      6.53 o 
  -5   5   5      357.09      356.43     14.96 o 
  -4   5   5      297.89      310.30     15.29 o 
  -3   5   5     2271.86     2214.13     25.37 o 
  -2   5   5      162.95      179.38      8.69 o 
  -1   5   5       99.69      108.96      8.33 o 
   0   5   5      596.44      602.67     12.92 o 
   1   5   5      112.17      111.06     11.52 o 
   2   5   5      769.19      722.84     24.77 o 
   3   5   5     1043.95     1039.03     48.50 o 
   4   5   5      234.82      259.14     18.06 o 
   5   5   5       11.89       22.48     14.74 o 
  -9   6   5        1.52        8.01     11.07 o 
  -8   6   5       42.78       41.96      8.03 o 
  -7   6   5       43.89       41.14      8.34 o 
  -6   6   5        1.72        3.70      7.15 o 
  -5   6   5        5.64        8.08      7.14 o 
  -4   6   5       64.84       55.05      8.47 o 
  -3   6   5      105.82      101.67      9.46 o 
  -2   6   5        2.58       -5.94      5.94 o 
  -1   6   5       47.81       39.49      6.69 o 
   0   6   5        0.69       -2.46      6.67 o 
   1   6   5      383.83      362.20     17.54 o 
   2   6   5       19.35       14.65     16.04 o 
   3   6   5        8.59       17.11     16.26 o 
   4   6   5      194.27      221.97     18.89 o 
   5   6   5       23.51        4.99     21.86 o 
  -9   7   5        5.60        8.47     10.00 o 
  -8   7   5       74.25       73.45     12.22 o 
  -7   7   5        2.70       -3.05      7.68 o 
  -6   7   5        1.18       -1.65      7.52 o 
  -5   7   5       11.72       20.45      8.18 o 
  -4   7   5        3.03        0.57      7.44 o 
  -3   7   5       64.46       52.45      9.12 o 
  -2   7   5       13.61       -5.51      7.17 o 
  -1   7   5      163.98      205.29     16.47 o 
   0   7   5       22.91        7.24      9.92 o 
   1   7   5       35.55       23.44     14.30 o 
   2   7   5       27.03       23.48     14.33 o 
   3   7   5       35.82       11.12     14.49 o 
   4   7   5       39.91       51.67     18.13 o 
  -9   8   5       92.05      100.70     17.80 o 
  -8   8   5       67.25       79.21     11.04 o 
  -7   8   5      213.91      221.09     13.56 o 
  -6   8   5      185.56      191.42     14.61 o 
  -5   8   5       84.80       80.96     10.74 o 
  -4   8   5       16.41       10.34      8.30 o 
  -3   8   5       39.75       37.37     12.50 o 
  -2   8   5       75.92       86.55     10.38 o 
  -1   8   5        1.22        3.34     10.50 o 
   0   8   5       13.74       39.17     15.21 o 
   1   8   5       62.43       69.33     17.59 o 
   2   8   5       22.74       22.44     16.12 o 
   3   8   5       43.84       76.58     20.50 o 
  -8   9   5       36.58       37.97     12.69 o 
  -7   9   5        0.83        5.83     11.11 o 
  -6   9   5      158.64      162.66     13.68 o 
  -5   9   5       80.68       80.61     11.40 o 
  -4   9   5       70.05       63.91     11.13 o 
  -3   9   5       17.91       21.75     11.63 o 
  -2   9   5      323.07      343.29     23.85 o 
  -1   9   5      164.53      157.90     20.57 o 
   0   9   5        0.82        2.77     23.34 o 
   1   9   5       22.56       21.66     34.29 o 
   2   9   5        2.86        4.44     18.19 o 
  -7  10   5       28.89       33.19     16.17 o 
  -6  10   5        0.31      -10.65     10.65 o 
  -5  10   5       86.91      105.21     15.04 o 
  -4  10   5      192.10      211.27     15.45 o 
  -3  10   5       57.82       41.04     15.34 o 
  -2  10   5       50.94       72.78     24.96 o 
  -1  10   5       74.82      102.86     31.36 o 
   0  10   5       33.89       14.86     25.48 o 
  -5  11   5       31.55       44.19     19.00 o 
  -4  11   5      158.51      155.83     21.51 o 
   0 -11   6        0.02       -9.16     22.94 o 
   1 -11   6        6.76        0.43     15.31 o 
   2 -11   6        1.00      -17.12     17.49 o 
   3 -11   6       12.50        4.29     11.70 o 
   4 -11   6        2.44       -4.44     14.26 o 
   5 -11   6        1.42       11.25     14.57 o 
   6 -11   6       12.71       36.01     20.31 o 
  -1 -10   6       28.42       32.81     24.42 o 
   0 -10   6      143.54      138.14     19.88 o 
   1 -10   6        0.29       -6.31     13.20 o 
   2 -10   6      142.89      187.93     14.05 o 
   3 -10   6      235.34      247.13     16.74 o 
   4 -10   6       62.50       61.96     11.88 o 
   5 -10   6        3.17       -9.56      9.56 o 
   6 -10   6      188.17      185.17     15.20 o 
   7 -10   6      135.34      126.84     17.11 o 
  -3  -9   6       37.45       61.21     18.22 o 
  -2  -9   6      125.70      158.64     20.28 o 
  -1  -9   6        4.27        7.38     11.56 o 
   0  -9   6      114.33      156.07     15.95 o 
   1  -9   6      239.58      240.94     14.33 o 
   2  -9   6      261.91      247.05     14.31 o 
   3  -9   6       54.42       63.18      9.74 o 
   4  -9   6      585.00      564.36     20.97 o 
   5  -9   6      183.78      182.52     16.03 o 
   6  -9   6      157.46      163.28     20.71 o 
   7  -9   6      783.54      798.30     23.24 o 
   8  -9   6      162.33      157.81     13.00 o 
  -4  -8   6        0.31        4.15     21.16 o 
  -3  -8   6       42.79       36.92     17.12 o 
  -2  -8   6      114.68      179.82     14.96 o 
  -1  -8   6        8.01       24.74      8.35 o 
   0  -8   6        0.19        1.36      6.36 o 
   1  -8   6      193.05      240.22     11.90 o 
   2  -8   6     1408.75     1375.46     23.04 o 
   3  -8   6       52.45       41.94      8.56 o 
   4  -8   6      257.95      257.28     14.26 o 
   5  -8   6     1056.83      995.05     31.13 o 
   6  -8   6       67.53       73.15     10.18 o 
   7  -8   6      321.78      299.39     14.43 o 
   8  -8   6      425.12      431.78     43.15 o 
   9  -8   6      203.76      204.71     13.70 o 
  -5  -7   6       19.11       26.39     40.00 o 
  -4  -7   6        2.46       11.47     14.40 o 
  -3  -7   6        9.89        9.23     10.66 o 
  -2  -7   6       40.93       34.90      9.89 o 
  -1  -7   6        4.80        0.66      6.73 o 
   0  -7   6       56.00       64.32      8.82 o 
   1  -7   6      456.22      478.62     12.76 o 
   2  -7   6      874.28      811.72     21.86 o 
   3  -7   6      261.83      245.47     12.88 o 
   4  -7   6      136.87      144.11     14.44 o 
   5  -7   6      454.39      445.31     16.01 o 
   6  -7   6      747.25      750.74     19.28 o 
   7  -7   6      214.04      203.10     11.41 o 
   8  -7   6       27.66       33.76      9.65 o 
   9  -7   6      464.83      462.63     16.43 o 
  -6  -6   6        6.88       12.04     26.39 o 
  -5  -6   6        0.18        2.28     11.04 o 
  -4  -6   6       40.32       33.13     11.54 o 
  -3  -6   6      129.26      118.78     13.07 o 
  -2  -6   6        0.69        5.43      7.54 o 
  -1  -6   6      261.45      282.05     13.27 o 
   0  -6   6      398.23      367.80     11.11 o 
   1  -6   6      395.33      392.32     10.73 o 
   2  -6   6      539.11      555.79     12.35 o 
   3  -6   6      629.27      583.85     13.95 o 
   4  -6   6      143.42      144.85     10.07 o 
   5  -6   6      146.36      163.02     10.33 o 
   6  -6   6      590.11      613.54     16.66 o 
   7  -6   6      832.21      845.97     20.69 o 
   8  -6   6       70.12       68.60      9.12 o 
   9  -6   6      258.48      270.14     26.79 o 
  -7  -5   6       20.70       25.45     24.51 o 
  -6  -5   6        5.10       11.21     17.42 o 
  -5  -5   6      123.89      116.04     13.67 o 
  -4  -5   6       78.47       81.96     12.00 o 
  -3  -5   6        0.88       -3.33      8.36 o 
  -2  -5   6       63.42       58.95      8.36 o 
  -1  -5   6       16.68       31.20      5.71 o 
   0  -5   6        0.46       -3.39      4.60 o 
   1  -5   6       45.15       36.77      5.06 o 
   2  -5   6      341.13      372.75      9.14 o 
   3  -5   6       91.48      103.36      8.97 o 
   4  -5   6     1444.13     1368.56     33.80 o 
   5  -5   6      600.98      591.01     14.78 o 
   6  -5   6       21.89       11.76      7.70 o 
   7  -5   6     1070.96     1052.61     28.51 o 
   8  -5   6      223.41      209.33     12.62 o 
   9  -5   6        8.18        2.72     16.88 o 
  -7  -4   6       90.02       89.33     13.48 o 
  -6  -4   6       20.02       14.41     10.14 o 
  -5  -4   6       62.62       63.15     20.35 o 
  -4  -4   6      121.57      119.94     12.20 o 
  -3  -4   6      112.88      130.30      7.99 o 
  -2  -4   6      313.12      317.02      8.55 o 
  -1  -4   6        8.12       26.84      6.78 o 
   0  -4   6      449.63      399.61     10.05 o 
   1  -4   6      562.81      654.78     14.55 o 
   2  -4   6       87.79       83.16      6.18 o 
   3  -4   6      529.40      533.42     13.91 o 
   4  -4   6        0.02       11.19      6.71 o 
   5  -4   6      692.65      712.56     22.47 o 
   6  -4   6      141.28      129.72     11.89 o 
   7  -4   6       44.98       56.44      9.80 o 
   8  -4   6      114.59      120.83     23.24 o 
   9  -4   6       45.16       44.26     37.95 o 
  -8  -3   6        5.44       -4.15     25.74 o 
  -7  -3   6      177.61      190.73     20.76 o 
  -6  -3   6      184.58      177.66     15.37 o 
  -5  -3   6       29.00       31.68      8.86 o 
  -4  -3   6       32.23       24.84      9.01 o 
  -3  -3   6      331.57      303.42     10.12 o 
  -2  -3   6     1350.79     1332.86     14.45 o 
  -1  -3   6        3.57       -1.62      3.45 o 
   0  -3   6      154.58      135.44      8.71 o 
   1  -3   6     3789.35     3883.45     27.51 o 
   2  -3   6       39.29       49.68      4.13 o 
   3  -3   6     2296.89     2238.57     25.91 o 
   4  -3   6      573.26      571.55     23.65 o 
   5  -3   6      112.16      129.59      7.64 o 
   6  -3   6      117.26      130.73      7.54 o 
   7  -3   6      197.47      228.60     16.65 o 
   8  -3   6        4.58        5.65     16.81 o 
   9  -3   6       25.45       -6.65     29.87 o 
  -8  -2   6       42.72       57.77     10.95 o 
  -7  -2   6       54.37       50.70      9.95 o 
  -6  -2   6      565.74      545.43     19.05 o 
  -5  -2   6      473.93      482.73     17.04 o 
  -4  -2   6      553.27      549.08     14.30 o 
  -3  -2   6        2.89       -0.03      3.96 o 
  -2  -2   6       34.63       14.01      3.55 o 
  -1  -2   6        6.03       12.74      3.35 o 
   0  -2   6      804.02      809.97     10.67 o 
   1  -2   6     1296.98     1213.64     13.30 o 
   2  -2   6     3665.06     3392.30     25.07 o 
   3  -2   6      374.67      397.50      9.07 o 
   4  -2   6      268.39      280.35     14.26 o 
   5  -2   6     2089.05     2091.24     46.67 o 
   6  -2   6       58.15       60.32      7.92 o 
   7  -2   6       62.72       66.09     18.45 o 
   8  -2   6      182.98      204.70     35.14 o 
   9  -2   6       51.56       21.80     33.50 o 
  -9  -1   6       67.52       55.18     17.63 o 
  -8  -1   6      138.47      149.55     13.00 o 
  -7  -1   6       12.20       19.35      8.95 o 
  -6  -1   6       63.94       40.96      8.46 o 
  -5  -1   6     2256.30     2197.16     49.10 o 
  -4  -1   6      856.93      854.55     16.27 o 
  -3  -1   6       60.85       72.83      5.22 o 
  -2  -1   6     1585.02     1535.53     15.00 o 
  -1  -1   6     1464.04     1192.53     18.30 o 
   0  -1   6     1070.73      993.94     19.81 o 
   1  -1   6      713.71      587.36     12.08 o 
   2  -1   6      695.50      704.22     16.97 o 
   3  -1   6     2444.43     2422.10     22.47 o 
   4  -1   6      188.81      205.38     11.48 o 
   5  -1   6     2225.11     2156.11     39.69 o 
   6  -1   6      706.03      703.79     14.61 o 
   7  -1   6       77.92       79.18     16.29 o 
   8  -1   6       15.08       25.02     14.44 o 
   9  -1   6       52.79       90.24     36.92 o 
  -9   0   6        1.01        6.53     13.70 o 
  -8   0   6       20.66       30.38     12.33 o 
  -7   0   6      337.74      329.66     17.94 o 
  -6   0   6       61.54       66.19      7.92 o 
  -5   0   6      742.21      692.44     22.95 o 
  -4   0   6      441.17      397.61     10.61 o 
  -3   0   6      583.67      554.71     13.17 o 
  -2   0   6      105.10      106.25      5.54 o 
  -1   0   6        3.87       14.19      4.43 o 
   0   0   6     3417.36     3409.69     24.80 o 
   1   0   6     5020.42     5155.70     33.64 o 
   2   0   6     1091.09     1016.93     14.84 o 
   3   0   6     4258.53     4369.36     41.84 o 
   4   0   6      819.26      825.41     23.73 o 
   5   0   6       75.07       62.33     10.96 o 
   6   0   6     1099.60     1063.25     28.49 o 
   7   0   6      604.41      623.64     21.71 o 
   8   0   6       18.25       15.78     12.36 o 
  -9   1   6       27.74       39.12     14.27 o 
  -8   1   6        2.53        2.68      9.39 o 
  -7   1   6      398.66      395.93     14.08 o 
  -6   1   6       18.86       19.85      7.45 o 
  -5   1   6       73.96       88.77      8.51 o 
  -4   1   6      218.36      228.82      7.87 o 
  -3   1   6        4.28       18.60      3.66 o 
  -2   1   6       66.06       91.76      6.38 o 
  -1   1   6      972.56     1053.19     13.78 o 
   0   1   6     3784.83     3770.97     26.98 o 
   1   1   6     8210.41     8268.43     60.65 o 
   2   1   6      442.07      416.46      8.65 o 
   3   1   6      229.47      221.96     11.09 o 
   4   1   6     1928.57     1906.93     51.57 o 
   5   1   6      188.63      215.16     15.95 o 
   6   1   6       61.98       71.28     32.80 o 
   7   1   6      359.38      348.34     34.87 o 
   8   1   6      133.35      158.13     21.76 o 
  -9   2   6       77.01       84.72     14.05 o 
  -8   2   6        8.65        3.67      8.99 o 
  -7   2   6        1.10        5.16      7.76 o 
  -6   2   6       11.23       21.59      8.36 o 
  -5   2   6       14.59        9.85      5.79 o 
  -4   2   6       29.93       32.05      7.95 o 
  -3   2   6       26.05       31.14      3.98 o 
  -2   2   6      817.58      923.64     12.44 o 
  -1   2   6     1687.32     1609.40     21.87 o 
   0   2   6      570.00      556.53     11.51 o 
   1   2   6      599.91      586.79     10.28 o 
   2   2   6     1718.84     1718.92     18.54 o 
   3   2   6      459.62      498.13     28.03 o 
   4   2   6      964.74      897.80     22.28 o 
   5   2   6     1218.82     1113.13     76.38 o 
   6   2   6      149.82      134.29     16.41 o 
   7   2   6       13.54        5.44     13.04 o 
  -9   3   6       58.06       74.66     24.17 o 
  -8   3   6       42.92       41.05      7.17 o 
  -7   3   6        3.59        3.33      5.95 o 
  -6   3   6        1.86        4.85      5.89 o 
  -5   3   6       90.00       94.79      7.21 o 
  -4   3   6       41.13       31.77      5.05 o 
  -3   3   6        3.45       11.68      4.37 o 
  -2   3   6        3.27        2.79      4.01 o 
  -1   3   6      190.26      274.14      9.07 o 
   0   3   6        3.31        2.08      4.54 o 
   1   3   6      126.06      136.44      7.59 o 
   2   3   6      370.46      375.37     14.62 o 
   3   3   6       83.31      100.75     11.17 o 
   4   3   6        9.25        8.89      9.05 o 
   5   3   6        5.86       -1.77     12.22 o 
   6   3   6      138.17      130.72     17.90 o 
   7   3   6       31.60       20.17     17.26 o 
 -10   4   6       48.12       67.58     14.92 o 
  -9   4   6      409.88      410.19     16.18 o 
  -8   4   6      199.20      229.54     10.71 o 
  -7   4   6        1.25       13.24      6.43 o 
  -6   4   6      477.86      487.93     13.84 o 
  -5   4   6       92.14       91.73      7.72 o 
  -4   4   6       30.34       26.08      5.98 o 
  -3   4   6      501.21      485.26     11.41 o 
  -2   4   6      996.85      994.70     16.60 o 
  -1   4   6       70.44       72.22      6.44 o 
   0   4   6     1051.83     1056.24     15.47 o 
   1   4   6      196.20      199.34     11.87 o 
   2   4   6        4.09       -6.03      9.86 o 
   3   4   6       72.33       97.33     12.21 o 
   4   4   6        3.15       -4.00      9.61 o 
   5   4   6        9.91        7.87     12.45 o 
   6   4   6       16.87        5.48     18.66 o 
  -9   5   6       43.47       60.60     10.49 o 
  -8   5   6      156.31      169.97     10.40 o 
  -7   5   6      293.04      291.30     13.47 o 
  -6   5   6       26.84       26.77      7.01 o 
  -5   5   6      668.99      681.91     20.20 o 
  -4   5   6      686.08      675.28     16.80 o 
  -3   5   6      406.57      395.28     14.84 o 
  -2   5   6      700.74      708.17     14.92 o 
  -1   5   6      303.76      283.24     10.43 o 
   0   5   6      153.19      165.66      8.15 o 
   1   5   6      128.43      129.88     12.54 o 
   2   5   6      419.64      429.79     23.30 o 
   3   5   6      294.91      310.70     18.31 o 
   4   5   6        5.30        7.16     11.11 o 
   5   5   6       66.32      107.02     23.37 o 
  -9   6   6        0.32        2.60     19.48 o 
  -8   6   6      227.63      250.59     13.71 o 
  -7   6   6      609.76      608.20     17.87 o 
  -6   6   6       68.56       93.42     10.74 o 
  -5   6   6        2.90       -0.02      6.99 o 
  -4   6   6      858.60      876.58     19.93 o 
  -3   6   6      104.90      103.60      9.69 o 
  -2   6   6       81.28       78.16      7.94 o 
  -1   6   6      236.71      238.30     10.67 o 
   0   6   6     1365.77     1318.48     29.80 o 
   1   6   6      107.03      128.20     17.17 o 
   2   6   6      100.33      109.60     16.74 o 
   3   6   6      117.10      153.52     19.04 o 
   4   6   6       91.68      118.53     16.55 o 
  -9   7   6       46.44       49.15      9.96 o 
  -8   7   6       97.93       95.55     10.88 o 
  -7   7   6      452.65      435.91     16.56 o 
  -6   7   6      237.23      244.50     13.14 o 
  -5   7   6      138.47      138.71     11.06 o 
  -4   7   6      141.37      150.10     11.44 o 
  -3   7   6      504.61      487.58     16.59 o 
  -2   7   6      501.28      481.33     16.50 o 
  -1   7   6        2.29       -2.66      7.36 o 
   0   7   6      511.40      494.06     23.08 o 
   1   7   6      308.33      294.63     34.28 o 
   2   7   6       25.04       38.21     16.01 o 
   3   7   6       72.84       98.43     19.22 o 
   4   7   6      124.66      149.96     33.18 o 
  -8   8   6        1.29       -8.32      8.32 o 
  -7   8   6       21.71       32.01      9.63 o 
  -6   8   6      385.30      412.57     17.06 o 
  -5   8   6      350.98      354.95     15.82 o 
  -4   8   6        0.48       -3.19      7.98 o 
  -3   8   6      235.60      247.99     14.16 o 
  -2   8   6      534.08      579.40     22.14 o 
  -1   8   6       55.14       99.99     17.10 o 
   0   8   6      263.49      285.99     24.94 o 
   1   8   6      111.55      126.92     20.20 o 
   2   8   6      105.37      122.90     21.50 o 
   3   8   6        1.64      -11.38     22.71 o 
  -8   9   6        3.47        1.92     14.44 o 
  -7   9   6       15.82       22.28     14.26 o 
  -6   9   6       29.50       31.05     10.63 o 
  -5   9   6       97.40      112.31     14.54 o 
  -4   9   6      151.58      168.62     13.79 o 
  -3   9   6        4.02       -9.81      9.81 o 
  -2   9   6      334.95      344.92     35.09 o 
  -1   9   6      255.20      269.16     33.10 o 
   0   9   6       63.49       55.69     25.96 o 
   1   9   6        0.72        7.06     17.21 o 
  -7  10   6        1.00       -2.68     15.59 o 
  -6  10   6        1.18      -11.26     11.26 o 
  -5  10   6       24.94       51.74     13.75 o 
  -4  10   6        1.29       -3.23     11.36 o 
  -3  10   6        3.18      -10.04     19.34 o 
  -2  10   6        8.17        4.79     21.60 o 
   0 -11   7       37.52       20.14     24.31 o 
   1 -11   7        0.29      -15.24     19.57 o 
   2 -11   7       56.72       95.75     28.02 o 
   3 -11   7      144.49      139.57     16.24 o 
   4 -11   7       24.22       18.37     14.65 o 
   5 -11   7       49.10       33.26     15.69 o 
   6 -11   7       74.41       75.75     21.40 o 
  -1 -10   7        2.46       35.35     24.59 o 
   0 -10   7       95.60       96.39     30.89 o 
   1 -10   7       86.91      113.18     18.64 o 
   2 -10   7        9.58        6.36      9.30 o 
   3 -10   7      137.02      151.98     13.57 o 
   4 -10   7      229.23      222.34     16.43 o 
   5 -10   7        3.18       -7.81     10.83 o 
   6 -10   7       64.55       38.82     14.34 o 
   7 -10   7      255.27      230.92     20.05 o 
  -3  -9   7        2.10        5.69     26.63 o 
  -2  -9   7        2.25       -0.29     12.03 o 
  -1  -9   7      111.57      126.20     17.91 o 
   0  -9   7        1.56        8.00     11.25 o 
   1  -9   7       31.28       36.34      8.85 o 
   2  -9   7      211.74      201.01     13.21 o 
   3  -9   7      108.71       78.01     11.29 o 
   4  -9   7      141.02      111.96     12.70 o 
   5  -9   7      442.76      400.61     18.13 o 
   6  -9   7       44.57       22.11      9.50 o 
   7  -9   7      158.09      176.15     13.71 o 
   8  -9   7      159.43      170.93     19.63 o 
  -4  -8   7       24.90       50.47     18.27 o 
  -3  -8   7       14.83       41.13     12.52 o 
  -2  -8   7      108.23       93.59     14.08 o 
  -1  -8   7       38.36       36.54     10.10 o 
   0  -8   7        7.18       14.63      7.65 o 
   1  -8   7      548.07      525.71     15.73 o 
   2  -8   7        6.10        2.12      7.05 o 
   3  -8   7      455.10      459.36     15.89 o 
   4  -8   7      154.85      153.97     21.32 o 
   5  -8   7        7.22       11.65      8.62 o 
   6  -8   7      446.64      418.48     16.98 o 
   7  -8   7      173.00      174.29     12.43 o 
   8  -8   7       17.02        8.57     10.17 o 
  -5  -7   7        9.25       15.79     16.13 o 
  -4  -7   7       28.17       18.39     12.07 o 
  -3  -7   7       36.70       21.91     11.18 o 
  -2  -7   7       38.34       41.15     11.48 o 
  -1  -7   7       69.01       61.52      9.50 o 
   0  -7   7        3.00       -2.46      6.03 o 
   1  -7   7      398.27      382.49     11.91 o 
   2  -7   7      203.95      198.92     10.28 o 
   3  -7   7        4.14        7.86      7.03 o 
   4  -7   7      199.39      209.14     12.49 o 
   5  -7   7      406.79      419.19     15.95 o 
   6  -7   7        7.81       10.67      7.47 o 
   7  -7   7        3.02       -1.44      7.14 o 
   8  -7   7       79.74       87.76     11.32 o 
   9  -7   7        0.61       -7.75      7.75 o 
  -6  -6   7        0.57       20.94     25.91 o 
  -5  -6   7       77.21       88.85     14.35 o 
  -4  -6   7       87.24       84.04     13.36 o 
  -3  -6   7       22.96       25.51     11.07 o 
  -2  -6   7      630.18      590.74     18.31 o 
  -1  -6   7     1721.14     1693.26     22.09 o 
   0  -6   7      937.69      926.69     17.43 o 
   1  -6   7      499.22      527.01     12.21 o 
   2  -6   7      493.94      500.49     13.07 o 
   3  -6   7      964.03      942.67     17.76 o 
   4  -6   7      377.67      397.52     14.70 o 
   5  -6   7      980.91      999.21     21.66 o 
   6  -6   7       97.08      113.29      9.23 o 
   7  -6   7       36.95       54.15      7.67 o 
   8  -6   7       35.44       29.55      8.41 o 
   9  -6   7       58.44       65.00     18.93 o 
  -6  -5   7        0.77       -4.38     10.66 o 
  -5  -5   7       11.21        7.19     10.25 o 
  -4  -5   7      169.76      214.52     15.35 o 
  -3  -5   7      149.68      174.45     25.52 o 
  -2  -5   7        7.91        9.92      7.14 o 
  -1  -5   7      980.28      941.90     15.51 o 
   0  -5   7     2392.25     2285.89     23.46 o 
   1  -5   7      209.23      202.07      7.68 o 
   2  -5   7     2319.70     2239.02     25.60 o 
   3  -5   7     3935.16     4033.32     47.22 o 
   4  -5   7      941.50      941.50     18.90 o 
   5  -5   7       15.57       18.33      6.50 o 
   6  -5   7      297.57      287.95     10.86 o 
   7  -5   7      269.88      269.34     15.09 o 
   8  -5   7        8.16       15.83      6.56 o 
   9  -5   7       38.27       -0.17     32.13 o 
  -7  -4   7       76.67       77.61     16.78 o 
  -6  -4   7       71.85       57.88     11.78 o 
  -5  -4   7       53.18       55.10     11.10 o 
  -4  -4   7       92.35       75.92     10.99 o 
  -3  -4   7      189.08      209.13     14.45 o 
  -2  -4   7      559.99      548.62     11.02 o 
  -1  -4   7      178.65      181.54      7.52 o 
   0  -4   7     3511.07     3429.30     28.28 o 
   1  -4   7     2682.27     2613.58     24.21 o 
   2  -4   7        0.48       -2.92      3.42 o 
   3  -4   7     3696.81     3981.18     89.71 o 
   4  -4   7     3276.22     3185.22     43.45 o 
   5  -4   7      475.91      458.14     16.91 o 
   6  -4   7        3.35       -0.52      5.78 o 
   7  -4   7      662.66      673.72     30.26 o 
   8  -4   7      333.79      372.58     62.26 o 
   9  -4   7       24.52       51.50     35.86 o 
  -8  -3   7       20.19       21.34     25.28 o 
  -7  -3   7        3.35        7.18     10.28 o 
  -6  -3   7       52.47       58.43     10.81 o 
  -5  -3   7       13.03       23.87     15.46 o 
  -4  -3   7       78.29       75.49     11.47 o 
  -3  -3   7      321.37      346.51     10.91 o 
  -2  -3   7     1162.46     1122.00     13.80 o 
  -1  -3   7     2274.43     2281.91     19.72 o 
   0  -3   7      307.39      285.56      7.47 o 
   1  -3   7       82.62       55.19      4.83 o 
   2  -3   7     1471.08     1442.72     15.45 o 
   3  -3   7       21.67       14.86      6.16 o 
   4  -3   7     1677.61     1617.41     25.26 o 
   5  -3   7     2102.59     2124.12     26.73 o 
   6  -3   7      216.73      217.93     10.14 o 
   7  -3   7      213.18      224.88     13.99 o 
   8  -3   7      395.47      351.84     48.62 o 
   9  -3   7      173.00      153.01     42.88 o 
  -8  -2   7        7.51       -0.23      9.40 o 
  -7  -2   7        9.55        8.98      8.94 o 
  -6  -2   7        0.98       -0.23     13.03 o 
  -5  -2   7       29.11       29.83      9.68 o 
  -4  -2   7       74.07       75.51      7.99 o 
  -3  -2   7       17.76        7.62      4.41 o 
  -2  -2   7     2460.03     2557.28     20.69 o 
  -1  -2   7      640.89      668.39     10.70 o 
   0  -2   7     1256.32     1130.71     16.62 o 
   1  -2   7      223.27      221.64      9.22 o 
   2  -2   7     4385.78     4345.94     29.30 o 
   3  -2   7      914.64      936.14     22.80 o 
   4  -2   7        0.82        5.93      5.65 o 
   5  -2   7      936.24      941.94     34.65 o 
   6  -2   7      557.26      552.66     14.09 o 
   7  -2   7       74.28       75.93     10.18 o 
   8  -2   7       34.29       25.87     24.69 o 
   9  -2   7       72.22       98.26     39.46 o 
  -9  -1   7       28.58      -11.18     15.92 o 
  -8  -1   7       24.48       28.61     10.46 o 
  -7  -1   7        2.51        4.66      9.71 o 
  -6  -1   7       42.79       54.18     11.52 o 
  -5  -1   7      128.61      115.50      8.89 o 
  -4  -1   7      240.16      261.78     10.38 o 
  -3  -1   7       26.90       23.55      5.33 o 
  -2  -1   7      747.01      708.63     10.88 o 
  -1  -1   7      298.71      366.48      8.90 o 
   0  -1   7     5735.66     6105.57     43.00 o 
   1  -1   7     4938.07     5265.23     35.33 o 
   2  -1   7      262.18      279.36      7.24 o 
   3  -1   7     2502.91     2681.59     29.88 o 
   4  -1   7      234.41      238.60     12.83 o 
   5  -1   7       72.06       77.81      7.88 o 
   6  -1   7       86.04       92.79     12.40 o 
   7  -1   7       33.92       41.23      9.56 o 
   8  -1   7       30.75        7.02     18.11 o 
  -9   0   7       32.77       16.01     15.01 o 
  -8   0   7       57.19       38.68      9.30 o 
  -7   0   7       29.02       40.14      8.64 o 
  -6   0   7        1.55        0.81      6.42 o 
  -5   0   7       38.27       17.62      7.28 o 
  -4   0   7      348.95      335.75     10.84 o 
  -3   0   7      927.91      967.21     13.94 o 
  -2   0   7     3160.34     3163.65     24.15 o 
  -1   0   7     1414.25     1381.09     21.95 o 
   0   0   7      421.65      466.81      8.78 o 
   1   0   7     1378.05     1350.70     14.40 o 
   2   0   7       47.18       34.75      4.07 o 
   3   0   7        2.89        8.23      6.59 o 
   4   0   7      263.44      249.59     25.14 o 
   5   0   7       53.47       58.02     10.24 o 
   6   0   7      166.24      180.64     13.58 o 
   7   0   7        1.94        2.13      9.84 o 
   8   0   7       43.93       34.22     11.04 o 
  -9   1   7       24.22       21.43     14.21 o 
  -8   1   7      114.10      127.96     11.04 o 
  -7   1   7      343.96      389.53     18.44 o 
  -6   1   7      326.74      341.96     14.54 o 
  -5   1   7       62.42       82.80      9.02 o 
  -4   1   7     4616.00     4689.07     36.45 o 
  -3   1   7      726.03      746.93     11.33 o 
  -2   1   7      570.35      641.65     10.50 o 
  -1   1   7     3701.05     3742.62     28.00 o 
   0   1   7     2522.44     2335.83     22.70 o 
   1   1   7       18.57       15.06      4.87 o 
   2   1   7      272.90      268.42     10.74 o 
   3   1   7      519.96      501.60     19.57 o 
   4   1   7      649.32      633.54     29.30 o 
   5   1   7      133.17      143.42     23.78 o 
   6   1   7      228.49      235.85     25.99 o 
   7   1   7        3.63        9.06     11.73 o 
   8   1   7       10.70       -2.69     12.93 o 
  -9   2   7       42.11       27.59     12.56 o 
  -8   2   7       13.76       -0.96      7.37 o 
  -7   2   7      180.87      176.91     18.80 o 
  -6   2   7      353.34      346.31     12.29 o 
  -5   2   7        0.45       -2.08      5.68 o 
  -4   2   7     1968.49     1946.81     21.53 o 
  -3   2   7     1960.01     1879.39     17.36 o 
  -2   2   7     1430.64     1367.70     15.89 o 
  -1   2   7       86.55       99.30      5.73 o 
   0   2   7      380.79      318.38      9.75 o 
   1   2   7     2157.84     2138.40     21.66 o 
   2   2   7      815.29      854.17     15.45 o 
   3   2   7      731.36      741.97     71.53 o 
   4   2   7     1489.33     1321.04     64.79 o 
   5   2   7      294.09      238.94     19.15 o 
   6   2   7        0.57        2.68     17.12 o 
   7   2   7      117.82      106.91     20.60 o 
  -9   3   7      248.41      261.35     19.96 o 
  -8   3   7      118.81      118.72     12.80 o 
  -7   3   7       87.15       95.76     11.42 o 
  -6   3   7     1216.12     1201.97     19.26 o 
  -5   3   7      297.39      277.60     10.27 o 
  -4   3   7      275.07      297.76      9.45 o 
  -3   3   7     1548.68     1580.42     18.25 o 
  -2   3   7     2530.44     2359.25     22.82 o 
  -1   3   7     1176.74     1242.04     17.57 o 
   0   3   7      549.93      560.74     12.08 o 
   1   3   7     1605.60     1593.46     18.02 o 
   2   3   7     2546.69     2602.58     36.68 o 
   3   3   7        2.76        3.47     10.17 o 
   4   3   7      164.68      164.47     13.84 o 
   5   3   7      250.75      224.34     25.38 o 
   6   3   7       88.49      111.44     21.30 o 
  -9   4   7      147.16      155.37     12.29 o 
  -8   4   7      188.63      186.17     10.57 o 
  -7   4   7        1.80        2.50      6.57 o 
  -6   4   7        6.27        8.82      6.48 o 
  -5   4   7      339.64      341.41     14.37 o 
  -4   4   7      183.25      169.17     11.40 o 
  -3   4   7        4.82       -1.10      4.84 o 
  -2   4   7     1744.04     1751.77     22.69 o 
  -1   4   7     2636.81     2634.31     28.04 o 
   0   4   7      835.01      836.02     15.59 o 
   1   4   7      614.14      575.68     21.29 o 
   2   4   7     1079.31     1081.29     37.53 o 
   3   4   7      743.94      662.42     26.56 o 
   4   4   7       51.32       40.17     11.48 o 
   5   4   7      214.01      171.95     19.84 o 
   6   4   7      153.49      153.47     25.68 o 
  -9   5   7       80.58       77.27     11.39 o 
  -8   5   7       33.53       24.03      8.25 o 
  -7   5   7      116.13      128.03     10.50 o 
  -6   5   7       68.30       51.61      8.60 o 
  -5   5   7      229.23      220.24     11.64 o 
  -4   5   7      792.49      798.93     16.48 o 
  -3   5   7     1096.84     1018.75     20.39 o 
  -2   5   7        0.46       -2.42      5.76 o 
  -1   5   7      405.91      421.08     12.76 o 
   0   5   7      129.35      145.58     10.36 o 
   1   5   7       49.87       69.03     12.94 o 
   2   5   7      274.50      245.73     40.31 o 
   3   5   7      629.39      694.37     44.75 o 
   4   5   7      223.38      285.78     22.43 o 
   5   5   7        2.12       18.26     20.11 o 
  -9   6   7       32.99       10.57      8.61 o 
  -8   6   7       77.51      100.91     17.63 o 
  -7   6   7        6.35        6.26      7.81 o 
  -6   6   7       83.23       66.88     10.32 o 
  -5   6   7       12.57       10.59      7.50 o 
  -4   6   7       18.62       18.86      7.76 o 
  -3   6   7      310.09      280.80     15.47 o 
  -2   6   7      231.10      251.53     11.33 o 
  -1   6   7       29.33       21.41      8.22 o 
   0   6   7        5.98       19.66      9.99 o 
   1   6   7      594.80      545.47     27.04 o 
   2   6   7      112.75      114.76     17.89 o 
   3   6   7       27.24       10.90     14.28 o 
   4   6   7      140.15      155.51     20.72 o 
  -9   7   7        0.22       -0.21     10.44 o 
  -8   7   7      132.44      143.59     14.49 o 
  -7   7   7       35.74       24.62      9.30 o 
  -6   7   7        0.01        9.18      8.30 o 
  -5   7   7        1.52       -7.03      7.03 o 
  -4   7   7        9.47       19.92      8.38 o 
  -3   7   7      177.79      197.21     13.24 o 
  -2   7   7       13.96       16.52      8.37 o 
  -1   7   7      167.86      179.83     24.09 o 
   0   7   7       79.24       88.34     13.30 o 
   1   7   7        0.43       -8.28     12.89 o 
   2   7   7        3.95       24.44     15.73 o 
   3   7   7       33.66       22.47     16.65 o 
  -8   8   7       28.63       47.26     12.58 o 
  -7   8   7      230.32      242.19     14.97 o 
  -6   8   7      267.23      272.15     15.01 o 
  -5   8   7        0.34        4.58      8.60 o 
  -4   8   7      149.72      154.90     12.72 o 
  -3   8   7      186.46      207.79     13.82 o 
  -2   8   7       42.96       64.43     13.22 o 
  -1   8   7       25.43       32.67     18.72 o 
   0   8   7       31.73       28.21     16.56 o 
   1   8   7       16.62        6.90     15.43 o 
   2   8   7        2.14      -12.13     16.26 o 
  -8   9   7       58.62       85.08     23.00 o 
  -7   9   7        1.83       -0.94     12.32 o 
  -6   9   7      178.62      173.57     17.01 o 
  -5   9   7      180.58      196.51     14.99 o 
  -4   9   7       51.37       44.42     10.79 o 
  -3   9   7       35.81       40.85     12.07 o 
  -2   9   7      321.72      402.21     38.77 o 
   0   9   7        0.69       15.32     24.85 o 
   1   9   7      148.37      139.59     23.61 o 
  -6  10   7       66.12       79.69     15.90 o 
  -5  10   7      113.71      121.14     16.85 o 
  -4  10   7       74.57       90.45     18.92 o 
  -2  10   7       43.97       18.00     23.80 o 
   1 -11   8       21.51       15.24     21.94 o 
   2 -11   8       69.39       77.66     17.04 o 
   3 -11   8      100.06      106.50     19.06 o 
   4 -11   8        2.82       -6.14     25.31 o 
   5 -11   8        1.34      -17.86     17.86 o 
   6 -11   8        3.90       31.67     19.03 o 
  -1 -10   8      110.96      118.49     31.13 o 
   0 -10   8       67.07       94.81     15.49 o 
   1 -10   8       45.87       29.62     14.82 o 
   2 -10   8      233.58      244.52     15.38 o 
   3 -10   8      217.88      208.06     16.58 o 
   4 -10   8       30.49       46.30     11.93 o 
   5 -10   8       26.37       17.17     10.25 o 
   6 -10   8       63.32       72.85     15.31 o 
   7 -10   8       65.03      101.40     21.37 o 
  -3  -9   8       92.31       84.78     20.32 o 
  -2  -9   8      154.19      194.28     18.64 o 
  -1  -9   8        8.40       22.14     18.96 o 
   0  -9   8      742.92      788.45     53.15 o 
   1  -9   8      694.61      631.09     20.37 o 
   2  -9   8       13.04       12.59     10.82 o 
   3  -9   8      546.82      575.42     18.48 o 
   4  -9   8      233.98      210.15     14.93 o 
   5  -9   8        8.76        0.77      8.92 o 
   6  -9   8       76.21       94.83     11.82 o 
   7  -9   8      331.90      313.50     27.20 o 
   8  -9   8      168.67      194.72     17.59 o 
  -4  -8   8       10.51       -8.35     15.58 o 
  -3  -8   8       21.95       44.30     13.17 o 
  -2  -8   8      398.54      437.17     26.83 o 
  -1  -8   8      221.65      230.97     21.04 o 
   0  -8   8      215.13      227.03     13.77 o 
   1  -8   8      635.33      599.53     25.89 o 
   2  -8   8      747.04      748.20     26.77 o 
   3  -8   8       45.98       36.76      8.43 o 
   4  -8   8      238.41      261.35     18.07 o 
   5  -8   8      436.03      408.54     26.68 o 
   6  -8   8      246.53      248.85     17.46 o 
   7  -8   8       41.53       28.40      9.02 o 
   8  -8   8      434.68      435.90     21.20 o 
  -5  -7   8        1.40        7.82     15.64 o 
  -4  -7   8       69.96       45.95     13.18 o 
  -3  -7   8       68.55       88.09     16.75 o 
  -2  -7   8      548.79      530.76     22.57 o 
  -1  -7   8      160.03      160.23     12.05 o 
   0  -7   8        1.06       -6.31      6.31 o 
   1  -7   8      595.37      567.66     16.69 o 
   2  -7   8      990.39      971.62     18.65 o 
   3  -7   8      121.28      114.68     11.29 o 
   4  -7   8      180.78      173.63     14.48 o 
   5  -7   8      169.56      164.17     11.66 o 
   6  -7   8      695.21      688.87     18.99 o 
   7  -7   8       50.78       43.69      8.61 o 
   8  -7   8       65.59       60.79     14.88 o 
  -6  -6   8        2.41       24.62     26.36 o 
  -5  -6   8        3.51       21.07     11.55 o 
  -4  -6   8       80.66       68.77     13.06 o 
  -3  -6   8      105.51      109.10     12.99 o 
  -2  -6   8       49.46       51.37      9.50 o 
  -1  -6   8      200.64      195.24     10.60 o 
   0  -6   8      303.47      311.87     10.69 o 
   1  -6   8       71.68       86.34      7.00 o 
   2  -6   8      273.22      272.55     10.32 o 
   3  -6   8      115.27      122.33     12.71 o 
   4  -6   8      766.70      771.16     19.49 o 
   5  -6   8       17.80       -0.75      7.02 o 
   6  -6   8      502.21      489.06     20.56 o 
   7  -6   8      574.67      610.47     16.39 o 
   8  -6   8        4.24       -4.40      7.92 o 
   9  -6   8      372.83      412.11     57.55 o 
  -6  -5   8        9.66       25.84     12.05 o 
  -5  -5   8      116.32       96.70     14.86 o 
  -4  -5   8        0.91        1.97     15.22 o 
  -3  -5   8      154.64      115.85     12.11 o 
  -2  -5   8      325.38      321.90     13.59 o 
  -1  -5   8       91.24       92.08      7.13 o 
   0  -5   8        7.49        0.31      5.28 o 
   1  -5   8       45.08       49.06      5.70 o 
   2  -5   8      254.81      269.71      9.55 o 
   3  -5   8       47.74       56.81      8.23 o 
   4  -5   8     1202.64     1166.57     21.79 o 
   5  -5   8      147.01      150.84     12.18 o 
   6  -5   8       13.94        4.77      7.31 o 
   7  -5   8      784.00      820.01     44.55 o 
   8  -5   8      415.68      427.55     33.07 o 
   9  -5   8       15.53       36.69     37.80 o 
  -7  -4   8       20.72       26.43     14.80 o 
  -6  -4   8       13.93        5.33     10.19 o 
  -5  -4   8       35.16       28.01     11.74 o 
  -4  -4   8      421.35      394.70     18.07 o 
  -3  -4   8       16.99        8.96      6.29 o 
  -2  -4   8      212.09      213.82      8.03 o 
  -1  -4   8      363.77      347.06      9.33 o 
   0  -4   8     1050.84     1051.54     20.88 o 
   1  -4   8      280.64      294.42     14.71 o 
   2  -4   8     1041.55     1017.79     14.48 o 
   3  -4   8     1759.73     1865.16     27.66 o 
   4  -4   8      201.09      209.68     23.87 o 
   5  -4   8      194.98      203.91     10.75 o 
   6  -4   8      106.62      101.57     11.54 o 
   7  -4   8       22.73       27.17      9.38 o 
   8  -4   8       99.90       39.63     19.64 o 
   9  -4   8       12.87      -15.06     27.79 o 
  -8  -3   8       20.41       37.98     25.45 o 
  -7  -3   8       92.75      101.97     13.01 o 
  -6  -3   8      185.99      216.30     15.27 o 
  -5  -3   8      106.58       83.42     11.12 o 
  -4  -3   8      382.10      384.21     17.39 o 
  -3  -3   8      752.98      737.77     15.02 o 
  -2  -3   8      535.98      507.16     11.33 o 
  -1  -3   8      800.57      837.36     12.06 o 
   0  -3   8      606.42      536.33      9.70 o 
   1  -3   8     1315.38     1332.46     18.13 o 
   2  -3   8      665.92      689.85     16.83 o 
   3  -3   8      374.06      372.36     10.84 o 
   4  -3   8      491.42      459.60     15.00 o 
   5  -3   8      100.79       98.59      8.35 o 
   6  -3   8      191.98      207.44     10.07 o 
   7  -3   8       98.26      110.06     22.93 o 
   8  -3   8        3.45      -24.15     24.15 o 
   9  -3   8       30.32       27.28     33.55 o 
  -8  -2   8       72.57       69.05     23.26 o 
  -7  -2   8       13.44       -3.57      9.26 o 
  -6  -2   8      967.75      923.68     23.87 o 
  -5  -2   8      822.49      848.13     19.17 o 
  -4  -2   8      188.19      162.75     10.72 o 
  -3  -2   8     1295.14     1287.04     16.51 o 
  -2  -2   8     2325.78     2166.82     20.72 o 
  -1  -2   8        4.17        4.29      4.46 o 
   0  -2   8     1361.14     1396.84     20.41 o 
   1  -2   8     7350.10     7805.88     53.66 o 
   2  -2   8     3843.19     3776.16     31.03 o 
   3  -2   8      166.19      213.52     11.49 o 
   4  -2   8      230.69      223.05     10.34 o 
   5  -2   8      602.05      573.85     14.96 o 
   6  -2   8       50.04       51.14      9.64 o 
   7  -2   8        1.74        0.93      8.66 o 
   8  -2   8       29.66       34.10     18.71 o 
  -8  -1   8      126.73      167.30     22.04 o 
  -7  -1   8        0.71        0.96      8.19 o 
  -6  -1   8      152.92      120.89     10.91 o 
  -5  -1   8     1470.11     1463.73     23.95 o 
  -4  -1   8     1203.42     1218.63     35.96 o 
  -3  -1   8       45.21       60.56      6.42 o 
  -2  -1   8     1614.60     1565.58     20.92 o 
  -1  -1   8     4404.08     4439.42     35.50 o 
   0  -1   8     4450.61     4669.57     36.30 o 
   1  -1   8     3488.15     3515.57     27.55 o 
   2  -1   8     1798.32     1835.85     18.22 o 
   3  -1   8      819.77      798.45     24.06 o 
   4  -1   8      170.73      182.99     10.18 o 
   5  -1   8     1570.97     1522.11     24.38 o 
   6  -1   8      443.62      431.06     14.48 o 
   7  -1   8      107.19       81.51     11.73 o 
   8  -1   8        1.22      -14.07     25.28 o 
  -9   0   8        7.48       -8.07     14.64 o 
  -8   0   8       18.20       29.05      9.32 o 
  -7   0   8       66.71       78.33     10.60 o 
  -6   0   8       18.17        8.30      8.08 o 
  -5   0   8      456.65      492.03     16.37 o 
  -4   0   8     2292.06     2242.68     26.98 o 
  -3   0   8     3278.15     3405.45     30.37 o 
  -2   0   8       64.36       62.67      6.45 o 
  -1   0   8     3907.18     4028.51     43.61 o 
   0   0   8     4208.50     4471.62     48.52 o 
   1   0   8     1480.65     1519.36     16.13 o 
   2   0   8      563.42      548.58     10.11 o 
   3   0   8     3592.70     3543.46     50.62 o 
   4   0   8      504.58      499.10     16.73 o 
   5   0   8      311.88      299.73     19.05 o 
   6   0   8      431.58      454.64     16.95 o 
   7   0   8      147.07      176.41     31.37 o 
   8   0   8        1.26       -8.35     11.83 o 
  -9   1   8        0.96      -12.53     12.53 o 
  -8   1   8        0.31        5.25      8.17 o 
  -7   1   8       50.09       64.44      9.61 o 
  -6   1   8       27.19       40.94      8.70 o 
  -5   1   8        1.50        5.94      7.50 o 
  -4   1   8       39.37       31.93      7.20 o 
  -3   1   8      127.75      119.84      6.86 o 
  -2   1   8      474.03      485.61     11.10 o 
  -1   1   8       46.71       73.36      5.07 o 
   0   1   8     2766.24     2829.21     26.73 o 
   1   1   8     6807.82     6964.82     63.16 o 
   2   1   8      511.40      498.51     14.47 o 
   3   1   8      587.36      612.43     29.99 o 
   4   1   8      909.10      903.96     35.55 o 
   5   1   8       31.54       60.37     15.75 o 
   6   1   8       62.93       62.57     16.75 o 
   7   1   8      215.15      190.29     19.21 o 
  -9   2   8       48.74       38.00     13.75 o 
  -8   2   8       64.03       67.27      9.51 o 
  -7   2   8        1.21       -3.37      7.93 o 
  -6   2   8       71.39       62.11      9.60 o 
  -5   2   8      143.37      156.24      9.44 o 
  -4   2   8      182.96      162.85      7.35 o 
  -3   2   8      183.62      168.86      7.17 o 
  -2   2   8       18.77       25.79      4.80 o 
  -1   2   8     2255.45     2232.88     21.76 o 
   0   2   8      178.34      163.25      7.31 o 
   1   2   8     1407.12     1470.84     18.28 o 
   2   2   8      652.08      694.26     16.88 o 
   3   2   8        0.70        8.84      9.49 o 
   4   2   8      250.93      251.96     23.65 o 
   5   2   8      141.71      218.46     23.20 o 
   6   2   8        9.57        0.03     13.87 o 
   7   2   8        2.34       10.73     16.43 o 
  -9   3   8       43.32       58.61     24.44 o 
  -8   3   8        3.03       -4.90      7.72 o 
  -7   3   8       24.12       22.78      7.10 o 
  -6   3   8      160.35      180.03     10.10 o 
  -5   3   8        3.67        1.54      6.38 o 
  -4   3   8      662.65      654.61     14.08 o 
  -3   3   8     3403.08     3489.19     30.12 o 
  -2   3   8      180.36      207.43      8.18 o 
  -1   3   8      180.31      187.94      8.46 o 
   0   3   8       63.08       69.66      6.54 o 
   1   3   8        0.77       -5.67      5.67 o 
   2   3   8      229.90      221.32     22.07 o 
   3   3   8      159.22      160.29     15.46 o 
   4   3   8        1.45       16.61     15.75 o 
   5   3   8       12.99       17.60     16.09 o 
   6   3   8       80.16       59.00     20.14 o 
  -9   4   8      133.57      162.74     18.70 o 
  -8   4   8        9.79       11.91      7.85 o 
  -7   4   8       32.02       25.03     11.40 o 
  -6   4   8      391.88      392.09     14.39 o 
  -5   4   8      388.84      371.40     13.91 o 
  -4   4   8        2.50        2.12      5.93 o 
  -3   4   8      566.95      550.55     12.72 o 
  -2   4   8      907.15      863.52     16.56 o 
  -1   4   8       33.76       40.29     11.20 o 
   0   4   8      229.77      217.27      9.53 o 
   1   4   8      483.42      445.29     21.63 o 
   2   4   8      341.97      333.93     20.24 o 
   3   4   8       14.63       -6.70     11.53 o 
   4   4   8        3.00      -12.78     15.49 o 
   5   4   8        0.51      -11.75     15.72 o 
  -9   5   8      160.84      159.67     12.69 o 
  -8   5   8      278.98      263.10     26.15 o 
  -7   5   8      215.41      196.12     11.99 o 
  -6   5   8       99.58      105.15     10.11 o 
  -5   5   8     1410.15     1451.44     26.12 o 
  -4   5   8      623.97      646.35     17.67 o 
  -3   5   8      211.92      236.10     14.69 o 
  -2   5   8      766.58      781.35     16.83 o 
  -1   5   8     1923.78     1915.93     25.49 o 
   0   5   8      400.78      392.51     17.27 o 
   1   5   8      459.54      513.29     25.00 o 
   2   5   8      485.59      465.74     62.23 o 
   3   5   8       17.14       26.47     13.77 o 
   4   5   8       45.33       64.74     23.08 o 
   5   5   8        2.35       18.97     21.26 o 
  -9   6   8       72.94       78.35     10.84 o 
  -8   6   8      176.71      177.78     12.60 o 
  -7   6   8      324.32      376.95     15.94 o 
  -6   6   8        2.21       -1.81      7.87 o 
  -5   6   8       28.85       27.29      8.40 o 
  -4   6   8      606.74      611.42     18.31 o 
  -3   6   8     1485.94     1398.87     25.76 o 
  -2   6   8       61.28       52.14      8.01 o 
  -1   6   8      753.90      714.87     16.95 o 
   0   6   8     1494.74     1423.08     84.08 o 
   1   6   8      127.59      142.29     43.91 o 
   2   6   8      196.34      194.91     25.52 o 
   3   6   8       49.57       40.92     16.42 o 
   4   6   8       26.53       44.37     22.74 o 
  -9   7   8        9.54        1.74     14.35 o 
  -8   7   8      107.32      116.69     11.88 o 
  -7   7   8      348.19      328.60     15.94 o 
  -6   7   8      283.44      285.72     15.00 o 
  -5   7   8      249.27      216.86     13.45 o 
  -4   7   8      136.06      138.50     11.50 o 
  -3   7   8     1210.22     1142.22     24.73 o 
  -2   7   8      351.70      348.60     15.98 o 
  -1   7   8      110.17       83.45     28.46 o 
   0   7   8      493.89      541.24     42.83 o 
   1   7   8       85.99      115.21     20.23 o 
   2   7   8       13.54       34.07     16.82 o 
   3   7   8        6.27       -2.29     43.25 o 
  -8   8   8        1.20        1.28     11.38 o 
  -7   8   8        0.16       -1.07      9.15 o 
  -6   8   8      242.00      236.82     17.83 o 
  -5   8   8      762.28      772.85     23.16 o 
  -4   8   8       37.91       32.66      9.89 o 
  -3   8   8      234.22      221.44     14.24 o 
  -2   8   8      361.23      382.39     48.67 o 
  -1   8   8      146.98      174.98     28.76 o 
   0   8   8       62.98       72.47     24.85 o 
   1   8   8       92.73       99.58     20.42 o 
   2   8   8       85.06       87.20     20.58 o 
  -7   9   8       17.99        7.62     12.64 o 
  -6   9   8        0.22        0.43     12.04 o 
  -5   9   8      125.41       96.33     12.59 o 
  -4   9   8       85.05      113.10     13.00 o 
  -3   9   8        2.24        7.74     14.55 o 
  -2   9   8      100.79       89.99     26.36 o 
  -6  10   8       25.16       33.55     16.45 o 
  -5  10   8       34.06       16.72     13.43 o 
  -4  10   8        3.31       26.29     16.25 o 
   1 -11   9       25.28       54.58     27.25 o 
   2 -11   9       20.60       15.21     16.59 o 
   3 -11   9       58.13       79.77     17.87 o 
   4 -11   9       34.38       27.50     15.22 o 
   5 -11   9      104.97      106.84     19.00 o 
  -1 -10   9        0.27       15.81     22.94 o 
   0 -10   9       65.76       74.81     15.06 o 
   1 -10   9       81.33       73.91     16.93 o 
   2 -10   9        1.37        2.50      9.16 o 
   3 -10   9       84.74       90.71     14.05 o 
   4 -10   9      137.79      160.98     19.65 o 
   5 -10   9        1.53      -11.94     11.94 o 
   6 -10   9       25.47       27.75     16.39 o 
   7 -10   9       87.45       73.84     21.63 o 
  -3  -9   9        0.49        5.61     20.20 o 
  -2  -9   9        0.62       12.05     17.46 o 
  -1  -9   9       93.62       73.14     18.94 o 
   0  -9   9       12.22       -1.32     11.22 o 
   1  -9   9       58.59       65.16      9.70 o 
   2  -9   9      120.25      118.80     11.86 o 
   3  -9   9        2.38       -6.95      9.79 o 
   4  -9   9      218.27      223.17     16.05 o 
   5  -9   9      164.43      185.18     17.88 o 
   6  -9   9       14.55        6.69     10.63 o 
   7  -9   9       21.81       29.27     10.42 o 
  -4  -8   9        2.01       -4.75     15.50 o 
  -3  -8   9      126.34      108.39     19.08 o 
  -2  -8   9       61.51       80.76     24.10 o 
  -1  -8   9      197.60      172.47     13.33 o 
   0  -8   9      114.63      138.88     18.13 o 
   1  -8   9      138.69      140.99     11.47 o 
   2  -8   9       11.10        2.47      7.60 o 
   3  -8   9      397.49      399.91     41.77 o 
   4  -8   9      111.81      116.38     14.02 o 
   5  -8   9        0.16       -0.77      8.44 o 
   6  -8   9      115.47      120.16     17.34 o 
   7  -8   9       16.23        7.11      8.51 o 
   8  -8   9        6.23       -7.71     10.48 o 
  -5  -7   9       47.32       53.15     18.08 o 
  -4  -7   9       17.74       22.03     17.98 o 
  -3  -7   9      144.43      139.09     15.11 o 
  -2  -7   9      421.47      437.40     20.85 o 
  -1  -7   9      142.81      141.26     11.88 o 
   0  -7   9       12.78       12.25      6.57 o 
   1  -7   9      490.16      509.87     14.86 o 
   2  -7   9       62.24       70.88      8.03 o 
   3  -7   9      147.00      130.76     11.69 o 
   4  -7   9      134.18      144.19     11.52 o 
   5  -7   9      524.43      512.26     17.75 o 
   6  -7   9        1.16       15.06      7.87 o 
   7  -7   9       28.27       28.08      8.21 o 
   8  -7   9       39.75       44.59     11.15 o 
  -6  -6   9       34.65       35.61     28.45 o 
  -5  -6   9      193.45      190.52     19.24 o 
  -4  -6   9      165.83      166.15     25.81 o 
  -3  -6   9       96.57       99.41     13.21 o 
  -2  -6   9      920.05      873.54     21.61 o 
  -1  -6   9     1243.66     1235.07     22.82 o 
   0  -6   9      702.58      696.78     28.18 o 
   1  -6   9      960.45     1010.10     24.58 o 
   2  -6   9      566.63      552.22     13.74 o 
   3  -6   9      555.46      589.80     18.27 o 
   4  -6   9       15.30       18.77      7.90 o 
   5  -6   9      604.59      612.68     23.46 o 
   6  -6   9       64.04       81.15      9.16 o 
   7  -6   9        0.10       -1.94      7.11 o 
   8  -6   9      130.27      150.46     12.49 o 
  -6  -5   9        2.52      -13.11     13.11 o 
  -5  -5   9        7.57       -3.38     10.18 o 
  -4  -5   9      580.51      526.25     46.17 o 
  -3  -5   9      352.86      397.81     18.51 o 
  -2  -5   9       17.49       20.29      8.10 o 
  -1  -5   9     1206.78     1133.49     19.08 o 
   0  -5   9     1797.57     1809.69     21.43 o 
   1  -5   9      338.38      329.62      9.99 o 
   2  -5   9     1004.39     1033.86     16.63 o 
   3  -5   9     4542.44     4518.40     50.00 o 
   4  -5   9      735.25      774.84     23.24 o 
   5  -5   9      276.39      284.70     15.62 o 
   6  -5   9      340.87      325.48     15.73 o 
   7  -5   9      504.13      541.94     23.67 o 
   8  -5   9        8.52        4.77      9.50 o 
   9  -5   9       37.96       20.23     33.87 o 
  -7  -4   9      162.97      202.41     21.15 o 
  -6  -4   9       67.50       92.53     13.20 o 
  -5  -4   9        1.43        6.24      9.17 o 
  -4  -4   9       99.35      114.88     18.77 o 
  -3  -4   9       21.78       21.23      6.75 o 
  -2  -4   9      106.30      108.30      6.80 o 
  -1  -4   9        0.22        5.02      4.66 o 
   0  -4   9     2243.10     2206.39     24.86 o 
   1  -4   9     1924.05     1843.54     19.59 o 
   2  -4   9      484.06      527.21     12.84 o 
   3  -4   9      833.85      774.32     23.67 o 
   4  -4   9     2889.34     2778.01     44.17 o 
   5  -4   9      729.89      730.11     17.64 o 
   6  -4   9      168.69      172.42     10.40 o 
   7  -4   9     1110.33     1112.87     37.30 o 
   8  -4   9      125.00      139.35     13.19 o 
   9  -4   9        4.24       25.79     33.78 o 
  -7  -3   9       19.15        0.55     17.20 o 
  -6  -3   9      153.57      132.15     13.47 o 
  -5  -3   9      217.09      189.89     14.95 o 
  -4  -3   9       69.98       69.92      8.99 o 
  -3  -3   9      313.41      318.10     11.21 o 
  -2  -3   9      265.78      273.47      8.36 o 
  -1  -3   9     1034.39     1051.13     13.88 o 
   0  -3   9       13.62       18.41      5.41 o 
   1  -3   9        3.65        4.57      4.37 o 
   2  -3   9      706.36      693.97     11.68 o 
   3  -3   9      139.66      154.60     10.24 o 
   4  -3   9     1462.65     1489.32     29.72 o 
   5  -3   9     1602.83     1598.92     25.42 o 
   6  -3   9      424.37      417.81     16.84 o 
   7  -3   9       10.79       11.07      9.72 o 
   8  -3   9      177.86      180.06     26.45 o 
  -8  -2   9        4.14        4.20     10.16 o 
  -7  -2   9       31.42       38.32     10.16 o 
  -6  -2   9        0.26        8.16      9.09 o 
  -5  -2   9      165.33      154.64     10.66 o 
  -4  -2   9       23.08       24.38      7.38 o 
  -3  -2   9      339.23      311.08     12.49 o 
  -2  -2   9     1049.63     1045.41     14.72 o 
  -1  -2   9      636.30      668.06     12.87 o 
   0  -2   9      767.62      799.69     15.35 o 
   1  -2   9       61.78       74.63      5.78 o 
   2  -2   9     2457.84     2430.72     24.10 o 
   3  -2   9        3.93        5.36      6.23 o 
   4  -2   9      676.41      665.57     16.31 o 
   5  -2   9       83.59      100.58     15.71 o 
   6  -2   9      135.42      143.29      9.95 o 
   7  -2   9        0.56       -9.07      9.08 o 
   8  -2   9        9.66      -26.88     26.88 o 
  -8  -1   9       29.31       11.48     13.79 o 
  -7  -1   9      106.69      104.62     11.55 o 
  -6  -1   9      263.03      266.07     12.86 o 
  -5  -1   9      760.79      777.42     18.66 o 
  -4  -1   9      178.10      141.62     14.72 o 
  -3  -1   9     1430.52     1532.79     19.92 o 
  -2  -1   9      959.53      972.81     15.50 o 
  -1  -1   9     1576.87     1713.36     20.17 o 
   0  -1   9     4161.64     4450.89     38.26 o 
   1  -1   9      168.80      133.49      6.50 o 
   2  -1   9      587.78      695.99     12.55 o 
   3  -1   9      121.64      111.02     10.41 o 
   4  -1   9      318.71      322.41     13.21 o 
   5  -1   9        4.24        7.73      7.38 o 
   6  -1   9       60.72       72.94     12.01 o 
   7  -1   9        4.84        2.23      9.48 o 
   8  -1   9        7.39        4.95     11.40 o 
  -9   0   9       14.50       37.58     17.55 o 
  -8   0   9      156.71      121.79     12.20 o 
  -7   0   9      383.89      362.76     16.76 o 
  -6   0   9       13.64       16.08      8.51 o 
  -5   0   9     1649.27     1725.34     29.95 o 
  -4   0   9     1014.96     1048.16     19.18 o 
  -3   0   9       20.53       25.14      5.57 o 
  -2   0   9     2559.63     2652.51     26.57 o 
  -1   0   9     4465.16     4592.49     37.66 o 
   0   0   9       77.93      100.54      5.75 o 
   1   0   9      729.08      761.78     11.66 o 
   2   0   9        6.16       12.24      5.28 o 
   3   0   9       25.62       27.65      8.28 o 
   4   0   9      230.68      231.96     13.89 o 
   5   0   9       59.34       73.04     10.04 o 
   6   0   9       47.86       47.93      9.63 o 
   7   0   9        1.63       -1.36     10.29 o 
   8   0   9       28.12       -1.06     22.14 o 
  -9   1   9       12.17       19.34     15.18 o 
  -8   1   9      274.94      288.33     15.31 o 
  -7   1   9      799.97      872.69     22.96 o 
  -6   1   9       58.89       53.02      9.48 o 
  -5   1   9      139.45      143.77     11.38 o 
  -4   1   9     3049.53     3049.80     34.10 o 
  -3   1   9      890.81      900.50     15.40 o 
  -2   1   9       11.07       13.15      5.33 o 
  -1   1   9      664.05      659.81     11.42 o 
   0   1   9     1285.36     1204.01     17.14 o 
   1   1   9      170.86      178.48      7.33 o 
   2   1   9     1151.58     1088.76     16.82 o 
   3   1   9      728.60      723.19     25.87 o 
   4   1   9      289.83      343.46     20.55 o 
   5   1   9        0.76        1.70     19.99 o 
   6   1   9       76.66       95.69     20.06 o 
   7   1   9       10.05       23.97     14.13 o 
  -9   2   9      114.29      112.46     27.22 o 
  -8   2   9       59.79       60.63      9.74 o 
  -7   2   9      506.59      487.42     27.77 o 
  -6   2   9      913.31      902.54     22.60 o 
  -5   2   9       98.60       76.61      8.37 o 
  -4   2   9     1121.43     1133.42     20.49 o 
  -3   2   9     4309.59     4414.68     35.07 o 
  -2   2   9     1897.82     2005.03     24.44 o 
  -1   2   9       72.01       82.79      6.17 o 
   0   2   9     1099.46     1066.88     16.65 o 
   1   2   9     1186.25     1192.86     19.83 o 
   2   2   9      299.11      319.44     18.04 o 
   3   2   9      465.51      504.69     30.93 o 
   4   2   9      474.98      459.70     30.19 o 
   5   2   9       18.44       11.78     14.64 o 
   6   2   9        3.87       16.03     15.92 o 
   7   2   9       44.74       66.66     17.38 o 
  -9   3   9      124.15      123.04     17.12 o 
  -8   3   9       28.81       15.23      9.40 o 
  -7   3   9       19.91       15.56      7.81 o 
  -6   3   9      674.05      630.77     17.15 o 
  -5   3   9      572.42      584.97     16.47 o 
  -4   3   9        0.83        3.72      6.04 o 
  -3   3   9      505.45      515.58     12.26 o 
  -2   3   9     3389.79     3368.62     30.45 o 
  -1   3   9     1090.61     1069.40     16.21 o 
   0   3   9     1096.94     1075.01     24.75 o 
   1   3   9     1101.18     1083.14     22.84 o 
   2   3   9      652.12      630.00     35.64 o 
   3   3   9        4.63       -1.21     25.24 o 
   4   3   9      102.41      114.75     21.14 o 
   5   3   9      220.07      203.34     25.68 o 
   6   3   9       39.78       33.47     20.37 o 
  -9   4   9       68.42       91.94     15.84 o 
  -8   4   9      307.89      326.27     15.26 o 
  -7   4   9      131.27      123.83     10.53 o 
  -6   4   9       35.47       42.33      8.52 o 
  -5   4   9      687.07      692.61     18.01 o 
  -4   4   9     1081.17     1011.99     27.13 o 
  -3   4   9       12.94       14.04      6.75 o 
  -2   4   9     2221.56     2139.06     38.57 o 
  -1   4   9      933.98      892.07     17.24 o 
   0   4   9      259.30      259.76     19.14 o 
   1   4   9      614.11      578.70     24.47 o 
   2   4   9      574.07      608.69     37.95 o 
   3   4   9       41.16       67.14     23.37 o 
   4   4   9        0.28       -5.96     16.80 o 
   5   4   9       53.00       68.56     21.57 o 
  -9   5   9       10.96        7.57      8.73 o 
  -8   5   9        1.25       -7.59      7.59 o 
  -7   5   9      106.39       97.98     13.49 o 
  -6   5   9      400.70      365.99     17.19 o 
  -5   5   9       37.83       31.50      8.32 o 
  -4   5   9      477.74      491.38     16.78 o 
  -3   5   9      695.56      683.79     18.36 o 
  -2   5   9        0.25       -1.55      6.22 o 
  -1   5   9      645.04      660.49     16.26 o 
   0   5   9      142.32      160.83     21.87 o 
   1   5   9        9.25       -1.14     17.38 o 
   2   5   9      258.52      264.62     21.72 o 
   3   5   9      204.61      266.00     47.05 o 
   4   5   9       26.02       21.48     21.51 o 
  -9   6   9        4.60        3.57     15.78 o 
  -8   6   9       79.37       67.67     10.58 o 
  -7   6   9        0.05       -8.04      8.04 o 
  -6   6   9      289.51      278.66     14.68 o 
  -5   6   9      122.21      124.40     11.94 o 
  -4   6   9        8.14       13.72      8.12 o 
  -3   6   9      237.58      207.98     12.60 o 
  -2   6   9      354.57      313.63     15.87 o 
  -1   6   9       33.82       32.67      9.09 o 
   0   6   9       43.16       58.07     14.41 o 
   1   6   9        6.92       -5.39     18.77 o 
   2   6   9        5.41       -6.19     13.08 o 
   3   6   9        1.58      -13.14     13.14 o 
   4   6   9       81.89      112.47     28.36 o 
  -8   7   9      165.49      181.60     16.69 o 
  -7   7   9      506.63      494.59     19.13 o 
  -6   7   9      120.36      110.34     18.14 o 
  -5   7   9       52.29       60.85     11.78 o 
  -4   7   9      151.32      134.01     12.86 o 
  -3   7   9      155.45      129.50     11.56 o 
  -2   7   9        9.34        8.56      8.59 o 
  -1   7   9       43.92       53.75     28.23 o 
   0   7   9      120.19      109.22     25.99 o 
   1   7   9        0.64      -16.80     16.80 o 
   2   7   9        3.44        2.67     16.05 o 
   3   7   9        3.38        4.33     19.63 o 
  -8   8   9       17.10       29.55     16.23 o 
  -7   8   9      283.06      309.78     19.66 o 
  -6   8   9      300.65      320.04     17.18 o 
  -5   8   9        3.82        6.69      9.37 o 
  -4   8   9       71.81       83.58     11.71 o 
  -3   8   9      134.77      166.31     14.62 o 
  -2   8   9      114.91      129.87     26.36 o 
  -1   8   9       14.19       17.09     18.94 o 
   0   8   9        9.68        5.08     21.51 o 
   1   8   9        0.88       40.37     24.71 o 
   2   8   9        9.84        8.65     22.85 o 
  -7   9   9       13.84       -3.49     16.55 o 
  -6   9   9      316.46      331.58     21.33 o 
  -5   9   9      375.34      364.60     21.26 o 
  -4   9   9       54.74       51.72     12.07 o 
  -3   9   9      113.01       75.86     26.96 o 
  -2   9   9      306.60      265.26     34.75 o 
  -5  10   9      207.20      234.15     20.40 o 
  -4  10   9      155.65      151.16     30.56 o 
   1 -11  10       80.38       75.09     28.25 o 
   2 -11  10      104.60       78.26     25.59 o 
   3 -11  10      115.48      104.61     18.78 o 
   4 -11  10        0.39        8.70     15.04 o 
   5 -11  10      193.91      149.08     27.68 o 
  -1 -10  10       51.75       33.30     24.37 o 
   0 -10  10      107.71      116.35     16.76 o 
   1 -10  10       28.04       17.98     14.63 o 
   2 -10  10      201.55      219.55     15.25 o 
   3 -10  10      414.50      419.83     21.34 o 
   4 -10  10       22.72       36.97     15.47 o 
   5 -10  10       61.61       60.91     15.93 o 
   6 -10  10       76.02       59.01     15.71 o 
  -2  -9  10       78.51       64.71     17.96 o 
  -1  -9  10        4.27        8.75     14.11 o 
   0  -9  10      444.86      440.61     22.14 o 
   1  -9  10      225.76      208.72     15.51 o 
   2  -9  10        3.31        8.63      8.78 o 
   3  -9  10      620.43      675.48     38.26 o 
   4  -9  10      884.25      844.62     25.82 o 
   5  -9  10       65.60       53.75     11.58 o 
   6  -9  10       81.96       75.66     11.94 o 
   7  -9  10      247.69      243.16     19.69 o 
  -4  -8  10       36.83       53.42     28.99 o 
  -3  -8  10       67.14       70.26     24.34 o 
  -2  -8  10      299.28      247.16     18.72 o 
  -1  -8  10      250.77      267.20     17.47 o 
   0  -8  10      157.04      159.44     12.52 o 
   1  -8  10      420.80      434.73     15.22 o 
   2  -8  10      428.46      440.98     16.70 o 
   3  -8  10       25.43       32.89     15.66 o 
   4  -8  10      298.98      294.57     16.21 o 
   5  -8  10      279.14      277.32     15.56 o 
   6  -8  10       60.29       63.89     10.61 o 
   7  -8  10      130.34      131.47     12.32 o 
   8  -8  10      374.32      397.62     21.74 o 
  -5  -7  10       52.30       48.79     27.28 o 
  -4  -7  10       11.11       14.90     18.30 o 
  -3  -7  10       31.85       42.23     16.89 o 
  -2  -7  10      198.41      205.98     16.27 o 
  -1  -7  10       63.90       71.43     10.38 o 
   0  -7  10        6.83       -4.71      6.23 o 
   1  -7  10      615.12      618.76     16.29 o 
   2  -7  10     2184.54     2189.13     31.57 o 
   3  -7  10      290.88      276.13     14.89 o 
   4  -7  10        2.49        8.78      8.10 o 
   5  -7  10       58.66       69.91      9.90 o 
   6  -7  10      406.88      399.63     18.98 o 
   7  -7  10        1.99       -7.54      7.54 o 
   8  -7  10       63.16       63.67     31.04 o 
  -5  -6  10       36.13       53.52     22.07 o 
  -4  -6  10       12.37        3.64     11.24 o 
  -3  -6  10      373.60      392.07     31.85 o 
  -2  -6  10        2.50        5.09      8.31 o 
  -1  -6  10      190.90      222.06     10.36 o 
   0  -6  10      321.20      327.34     17.02 o 
   1  -6  10       61.90       68.79      7.80 o 
   2  -6  10      518.16      549.27     17.40 o 
   3  -6  10      649.79      634.87     19.22 o 
   4  -6  10      225.02      227.82     12.85 o 
   5  -6  10      638.17      638.69     18.57 o 
   6  -6  10      356.69      362.53     15.11 o 
   7  -6  10        2.73       -6.96      6.96 o 
   8  -6  10      133.26      110.14     12.50 o 
  -6  -5  10        0.57       -7.89     14.00 o 
  -5  -5  10       79.56       65.33     12.85 o 
  -4  -5  10      160.78      151.06     14.75 o 
  -3  -5  10        5.01        8.52      9.52 o 
  -2  -5  10      515.90      491.97     16.66 o 
  -1  -5  10     1394.84     1411.02     19.96 o 
   0  -5  10      354.02      343.43     10.95 o 
   1  -5  10     2387.15     2381.81     24.78 o 
   2  -5  10       18.91       21.88      6.15 o 
   3  -5  10      378.12      371.66     22.82 o 
   4  -5  10     1048.48      988.15     26.59 o 
   5  -5  10       23.91       31.32      9.43 o 
   6  -5  10       94.98       68.72     10.46 o 
   7  -5  10       23.23        3.05     11.01 o 
   8  -5  10       18.04       39.27     16.83 o 
  -7  -4  10       14.19       33.30     15.55 o 
  -6  -4  10       42.68       61.75     12.56 o 
  -5  -4  10        1.06       13.95     20.11 o 
  -4  -4  10     1023.20     1018.49     31.78 o 
  -3  -4  10      948.44      931.75     18.35 o 
  -2  -4  10       81.58      100.83      7.00 o 
  -1  -4  10     2155.22     2105.64     21.57 o 
   0  -4  10     1155.51     1183.30     16.70 o 
   1  -4  10       92.28      104.54      6.65 o 
   2  -4  10      732.88      699.68     15.01 o 
   3  -4  10      216.57      220.29     14.38 o 
   4  -4  10      122.97      119.82     17.02 o 
   5  -4  10       32.14       39.10      9.09 o 
   6  -4  10      574.83      598.29     18.70 o 
   7  -4  10      106.98      118.56     14.72 o 
   8  -4  10       96.63       80.77     14.25 o 
  -7  -3  10        1.78        5.66     10.25 o 
  -6  -3  10      460.07      443.81     37.65 o 
  -5  -3  10      119.99      129.35     12.70 o 
  -4  -3  10      374.85      364.96     14.60 o 
  -3  -3  10      840.59      816.26     16.92 o 
  -2  -3  10       36.19       49.78      5.71 o 
  -1  -3  10     1124.24     1102.24     14.81 o 
   0  -3  10      550.48      511.86     11.15 o 
   1  -3  10     1123.09     1162.80     16.96 o 
   2  -3  10     1373.40     1405.32     19.82 o 
   3  -3  10      285.48      260.93     12.88 o 
   4  -3  10      424.58      416.13     14.59 o 
   5  -3  10      892.41      929.27     20.24 o 
   6  -3  10       37.25        7.64      7.44 o 
   7  -3  10      291.41      284.97     17.69 o 
   8  -3  10       62.72       83.07     22.01 o 
  -8  -2  10       78.75      103.78     19.67 o 
  -7  -2  10       14.62       -4.94     10.16 o 
  -6  -2  10     1287.22     1256.27     28.82 o 
  -5  -2  10      492.60      488.38     16.41 o 
  -4  -2  10       84.46       91.20      9.37 o 
  -3  -2  10     1351.55     1329.10     22.20 o 
  -2  -2  10     2438.04     2310.26     31.89 o 
  -1  -2  10      347.67      395.72     12.54 o 
   0  -2  10      561.90      510.71     11.90 o 
   1  -2  10       38.17       14.05      4.91 o 
   2  -2  10     1210.05     1103.92     21.95 o 
   3  -2  10      309.18      344.14     18.35 o 
   4  -2  10      492.88      504.27     15.79 o 
   5  -2  10     2508.68     2379.85     65.44 o 
   6  -2  10      180.32      189.03     12.54 o 
   7  -2  10       70.11       65.52     12.33 o 
   8  -2  10       73.84       81.23     18.86 o 
  -8  -1  10      312.95      326.59     17.97 o 
  -7  -1  10      229.77      228.31     16.33 o 
  -6  -1  10      218.27      184.77     11.93 o 
  -5  -1  10     1811.00     1874.93     32.80 o 
  -4  -1  10     1242.79     1202.66     27.59 o 
  -3  -1  10      410.16      475.96     12.85 o 
  -2  -1  10     2304.44     2392.80     25.99 o 
  -1  -1  10       18.66       11.20      5.34 o 
   0  -1  10      894.12      844.82     14.46 o 
   1  -1  10     1460.93     1341.78     16.66 o 
   2  -1  10     1802.72     1743.81     23.45 o 
   3  -1  10     1488.35     1480.86     26.55 o 
   4  -1  10      215.76      227.49     15.28 o 
   5  -1  10      925.54      892.69     34.99 o 
   6  -1  10      454.98      484.76     20.81 o 
   7  -1  10        1.72        1.62     11.03 o 
   8  -1  10       13.75        7.37     17.26 o 
  -9   0  10        6.48      -11.04     22.17 o 
  -8   0  10       15.72        4.40     11.85 o 
  -7   0  10      253.51      245.32     13.41 o 
  -6   0  10        2.85       -3.55      8.37 o 
  -5   0  10      795.34      773.37     21.21 o 
  -4   0  10     2462.53     2468.34     36.32 o 
  -3   0  10      427.67      408.19     11.90 o 
  -2   0  10       67.48       75.18     10.36 o 
  -1   0  10      125.10       80.08      6.81 o 
   0   0  10     2117.49     2131.47     21.54 o 
   1   0  10      583.06      578.30     11.52 o 
   2   0  10     1225.16     1211.58     16.82 o 
   3   0  10     2559.32     2598.87     37.80 o 
   4   0  10      313.09      342.15     15.86 o 
   5   0  10      365.52      337.97     20.22 o 
   6   0  10      363.69      374.04     16.16 o 
   7   0  10      229.69      232.70     20.02 o 
  -9   1  10      160.71      148.40     17.70 o 
  -8   1  10       57.61       30.13     10.26 o 
  -7   1  10       54.84       43.26     10.21 o 
  -6   1  10       50.66       44.94      9.84 o 
  -5   1  10       17.97       18.19      8.97 o 
  -4   1  10       36.57       38.79      7.32 o 
  -3   1  10      339.17      319.40     11.14 o 
  -2   1  10      289.14      266.30      9.90 o 
  -1   1  10      217.99      220.50      7.98 o 
   0   1  10     1485.25     1506.31     20.84 o 
   1   1  10     1944.45     1978.71     20.95 o 
   2   1  10     1665.53     1659.94     21.87 o 
   3   1  10      167.00      216.77     30.16 o 
   4   1  10      918.09      914.28     24.24 o 
   5   1  10       15.92       16.76      9.61 o 
   6   1  10      155.07      162.15     13.91 o 
   7   1  10      115.09      144.60     19.32 o 
  -9   2  10       23.60       20.49     13.44 o 
  -8   2  10      121.87      130.91     13.06 o 
  -7   2  10       64.24       95.75     22.02 o 
  -6   2  10        3.09       -2.40      8.29 o 
  -5   2  10      159.63      175.92     12.79 o 
  -4   2  10      120.94      114.93      8.37 o 
  -3   2  10        2.22       14.89      5.56 o 
  -2   2  10      284.24      296.56     10.48 o 
  -1   2  10      662.09      634.09     12.78 o 
   0   2  10       45.32       55.05      6.99 o 
   1   2  10     1297.19     1335.09     22.24 o 
   2   2  10      584.28      565.94     21.54 o 
   3   2  10       12.10       -0.88     15.09 o 
   4   2  10      162.12      167.54     22.03 o 
   5   2  10      181.38      170.47     23.68 o 
   6   2  10        0.47      -12.42     13.00 o 
  -9   3  10       88.79      113.75     13.61 o 
  -8   3  10       20.62       -3.80     15.10 o 
  -7   3  10      174.80      167.49     15.61 o 
  -6   3  10      199.78      203.35     11.86 o 
  -5   3  10       47.58       46.22      8.61 o 
  -4   3  10      114.73      106.25      8.45 o 
  -3   3  10     1079.47     1085.55     17.20 o 
  -2   3  10      384.51      372.37     11.36 o 
  -1   3  10       33.42       49.13      6.42 o 
   0   3  10      405.66      414.74     11.49 o 
   1   3  10      111.42       97.81     10.34 o 
   2   3  10      160.34      143.71     22.83 o 
   3   3  10      142.47      164.54     23.68 o 
   4   3  10       26.55        8.13     16.69 o 
   5   3  10       24.06       23.68     17.89 o 
   6   3  10       47.38       39.32     21.71 o 
  -9   4  10      180.53      184.00     15.66 o 
  -8   4  10       81.02       86.88     10.17 o 
  -7   4  10       44.28       53.95      9.54 o 
  -6   4  10      323.47      342.00     14.69 o 
  -5   4  10      816.49      830.11     23.24 o 
  -4   4  10      236.95      214.74     12.12 o 
  -3   4  10      219.79      223.53     10.76 o 
  -2   4  10      620.45      607.40     20.43 o 
  -1   4  10       78.78       62.38      8.75 o 
   0   4  10       45.13       34.65     10.00 o 
   1   4  10      663.98      562.44     37.38 o 
   2   4  10      145.74      157.26     23.94 o 
   3   4  10       33.81       55.49     21.11 o 
   4   4  10        0.95       -5.85     17.66 o 
   5   4  10        1.25        3.08     19.09 o 
  -9   5  10      254.04      243.03     17.31 o 
  -8   5  10      315.70      328.22     15.40 o 
  -7   5  10       52.78       60.13     10.00 o 
  -6   5  10       16.78       26.04      8.75 o 
  -5   5  10      315.28      343.62     23.23 o 
  -4   5  10      311.57      358.77     14.99 o 
  -3   5  10       46.74       48.07      8.32 o 
  -2   5  10     1017.88     1042.68     20.54 o 
  -1   5  10     1822.61     1814.23     26.18 o 
   0   5  10       49.29       57.13     14.31 o 
   1   5  10      166.77      151.62     25.02 o 
   2   5  10        7.42       10.41     19.17 o 
   3   5  10       72.28       82.68     24.42 o 
   4   5  10        3.82      -10.30     19.43 o 
  -9   6  10       21.34        2.27     14.63 o 
  -8   6  10      136.24      126.52     13.24 o 
  -7   6  10      544.07      519.48     19.09 o 
  -6   6  10      137.87      118.87     11.97 o 
  -5   6  10       73.61       85.95     10.89 o 
  -4   6  10      990.94      968.62     23.48 o 
  -3   6  10      543.61      553.97     16.70 o 
  -2   6  10       42.72       33.05     11.48 o 
  -1   6  10      373.04      386.93     23.84 o 
   0   6  10      137.19      130.30     25.68 o 
   1   6  10       13.67      -12.24     18.77 o 
   2   6  10       93.12       97.81     25.68 o 
   3   6  10       94.68       94.70     27.76 o 
  -8   7  10        0.44       -1.48     11.24 o 
  -7   7  10      185.31      225.81     15.11 o 
  -6   7  10      352.56      317.86     16.66 o 
  -5   7  10       29.45        3.75      9.08 o 
  -4   7  10      311.50      291.72     20.94 o 
  -3   7  10      570.07      560.55     19.83 o 
  -2   7  10       15.93       10.81     10.40 o 
  -1   7  10       42.29       24.38     28.79 o 
   0   7  10      214.63      253.02     32.90 o 
   1   7  10      158.02      166.42     30.36 o 
   2   7  10        3.06        9.79     24.05 o 
  -7   8  10       32.04       32.32     13.02 o 
  -6   8  10      184.84      144.51     15.79 o 
  -5   8  10      209.80      201.62     15.03 o 
  -4   8  10        4.29       11.34     14.71 o 
  -3   8  10      149.70      163.54     24.27 o 
  -2   8  10      172.42      217.58     31.96 o 
   0   8  10      139.80      176.78     32.78 o 
   1   8  10       46.50       51.41     26.79 o 
  -6   9  10        1.06       15.25     13.03 o 
  -5   9  10       91.70      118.70     16.51 o 
  -4   9  10       73.28       63.04     14.17 o 
  -3   9  10        1.60      -14.18     21.43 o 
  -2   9  10       59.57       56.29     26.36 o 
   2 -11  11       26.52       40.31     21.26 o 
   3 -11  11       30.66       31.63     18.97 o 
   4 -11  11       35.37       36.99     23.12 o 
  -1 -10  11        1.65       18.83     23.14 o 
   0 -10  11       18.21       17.39     15.67 o 
   1 -10  11        6.96       -6.02     13.55 o 
   2 -10  11        1.77        6.31     12.71 o 
   3 -10  11        7.02       13.52     11.66 o 
   4 -10  11      218.89      213.98     21.66 o 
   5 -10  11      104.20       74.02     16.73 o 
   6 -10  11       16.95       18.55     19.06 o 
  -2  -9  11        0.42       19.23     22.80 o 
  -1  -9  11       16.77        1.42     14.52 o 
   0  -9  11       15.08       12.16     11.54 o 
   1  -9  11        2.51        7.95      9.22 o 
   2  -9  11      111.17      117.30     12.21 o 
   3  -9  11      290.08      278.47     18.08 o 
   4  -9  11       61.50       41.48     11.78 o 
   5  -9  11       89.84       89.57     13.05 o 
   6  -9  11       31.03       35.22     13.81 o 
   7  -9  11       72.81       60.41     15.13 o 
  -3  -8  11        7.47      -14.00     14.00 o 
  -2  -8  11       41.09       41.99     13.21 o 
  -1  -8  11        0.80       -9.58      9.58 o 
   0  -8  11      187.92      212.16     13.74 o 
   1  -8  11      334.43      371.72     14.59 o 
   2  -8  11        5.41       10.63      8.68 o 
   3  -8  11      607.34      621.95     32.41 o 
   4  -8  11      151.14      130.20     19.36 o 
   5  -8  11        4.50       10.89     15.35 o 
   6  -8  11       92.95       85.00     11.35 o 
   7  -8  11       64.96       77.68     11.22 o 
  -4  -7  11        0.02       -6.61     13.48 o 
  -3  -7  11       80.36       64.72     14.39 o 
  -2  -7  11      478.73      510.96     22.53 o 
  -1  -7  11       20.51       14.65      8.96 o 
   0  -7  11        1.57       -6.43      6.90 o 
   1  -7  11      477.14      468.52     16.38 o 
   2  -7  11      962.34      949.48     21.03 o 
   3  -7  11        0.55        2.79      8.52 o 
   4  -7  11      211.65      225.15     24.61 o 
   5  -7  11      224.63      209.13     16.09 o 
   6  -7  11       11.32       17.14      8.80 o 
   7  -7  11       14.70       21.52      8.78 o 
   8  -7  11       22.13       24.57     11.32 o 
  -5  -6  11      206.08      204.22     22.48 o 
  -4  -6  11      219.39      242.05     19.28 o 
  -3  -6  11       15.68       10.46     10.85 o 
  -2  -6  11      835.58      819.77     22.03 o 
  -1  -6  11      761.94      733.65     21.26 o 
   0  -6  11      235.77      253.12     10.40 o 
   1  -6  11     1787.98     1807.62     29.46 o 
   2  -6  11      766.55      787.81     18.47 o 
   3  -6  11       13.70       26.65      9.12 o 
   4  -6  11       44.30       35.55      8.97 o 
   5  -6  11       69.82       93.24     28.59 o 
   6  -6  11        4.60       -4.87      7.28 o 
   7  -6  11      271.10      237.34     13.90 o 
   8  -6  11      189.82      182.05     36.58 o 
  -6  -5  11       11.49       14.90     14.88 o 
  -5  -5  11        1.58       -1.48     10.72 o 
  -4  -5  11      422.30      386.62     32.52 o 
  -3  -5  11      370.50      388.14     19.64 o 
  -2  -5  11       62.61       67.20      8.66 o 
  -1  -5  11     4488.15     4470.26     39.11 o 
   0  -5  11     5526.52     5403.79     43.17 o 
   1  -5  11        4.10        6.68      6.29 o 
   2  -5  11     1769.42     1804.14     23.24 o 
   3  -5  11      627.79      588.29     40.29 o 
   4  -5  11       69.06       73.06     11.46 o 
   5  -5  11      112.39      106.98     12.16 o 
   6  -5  11      114.54      126.76     12.56 o 
   7  -5  11      236.32      271.85     22.65 o 
   8  -5  11        3.26        3.41     12.43 o 
  -7  -4  11        8.82       33.44     26.82 o 
  -6  -4  11       22.42       32.11     17.67 o 
  -5  -4  11      429.57      315.79     18.08 o 
  -4  -4  11       12.43        6.74      9.56 o 
  -3  -4  11      827.85      816.71     20.14 o 
  -2  -4  11      328.04      344.26     11.16 o 
  -1  -4  11      290.51      285.52      9.37 o 
   0  -4  11     2278.24     2240.64     22.41 o 
   1  -4  11     1010.41      970.28     16.48 o 
   2  -4  11      102.01      111.83      8.84 o 
   3  -4  11     2301.98     2296.36     41.15 o 
   4  -4  11     2326.41     2244.98     40.14 o 
   5  -4  11      139.35      138.79     11.45 o 
   6  -4  11       21.20       22.22     11.17 o 
   7  -4  11      110.00      133.75     14.56 o 
   8  -4  11       66.26       89.52     15.12 o 
  -7  -3  11        0.06       -0.98     12.52 o 
  -6  -3  11        0.51        5.86      9.79 o 
  -5  -3  11      174.08      193.41     16.59 o 
  -4  -3  11        1.08        7.34      8.08 o 
  -3  -3  11      157.59      167.42     10.87 o 
  -2  -3  11      536.18      533.63     14.61 o 
  -1  -3  11     2330.80     2371.29     22.89 o 
   0  -3  11        2.13        2.79      5.05 o 
   1  -3  11      422.07      399.44     10.20 o 
   2  -3  11      467.23      448.61     12.19 o 
   3  -3  11      129.83      108.07     10.59 o 
   4  -3  11      988.03     1017.60     23.59 o 
   5  -3  11      634.03      668.93     19.57 o 
   6  -3  11       28.64       20.61      8.21 o 
   7  -3  11      113.96      134.32     14.58 o 
   8  -3  11      145.97      168.24     17.96 o 
  -8  -2  11        0.41       22.83     26.31 o 
  -7  -2  11       67.28       50.64     11.59 o 
  -6  -2  11       54.50       57.10     11.39 o 
  -5  -2  11      153.52      169.19     12.91 o 
  -4  -2  11        2.41        0.91      7.23 o 
  -3  -2  11      552.36      531.02     24.80 o 
  -2  -2  11      132.62      146.05      7.92 o 
  -1  -2  11      937.39      898.41     16.27 o 
   0  -2  11       29.92       24.55      5.73 o 
   1  -2  11        5.73        2.27      5.65 o 
   2  -2  11      352.69      345.70     12.51 o 
   3  -2  11       30.26       26.04      7.48 o 
   4  -2  11        3.14       11.15      7.55 o 
   5  -2  11       56.78       45.06      8.69 o 
   6  -2  11      185.10      201.87     14.28 o 
   7  -2  11        0.43       11.55     11.15 o 
   8  -2  11       29.47       34.64     13.92 o 
  -8  -1  11      105.80       98.94     13.43 o 
  -7  -1  11       27.34       10.03      9.72 o 
  -6  -1  11      298.44      297.91     14.34 o 
  -5  -1  11      328.26      329.44     17.77 o 
  -4  -1  11       32.64       29.06      9.52 o 
  -3  -1  11     1343.08     1315.15     31.30 o 
  -2  -1  11       83.64       69.79      7.12 o 
  -1  -1  11      400.56      373.00     11.61 o 
   0  -1  11      498.31      449.65     12.22 o 
   1  -1  11     1199.55     1169.72     16.37 o 
   2  -1  11      180.95      199.18     13.19 o 
   3  -1  11       10.46       10.94      7.31 o 
   4  -1  11       75.74       70.93      9.50 o 
   5  -1  11        0.25       12.69      8.19 o 
   6  -1  11       17.51       24.59      8.88 o 
   7  -1  11        9.95       11.48     11.17 o 
  -8   0  11      415.13      368.48     18.72 o 
  -7   0  11       83.48      115.71     14.73 o 
  -6   0  11       41.12       34.88     10.16 o 
  -5   0  11      839.14      849.76     23.02 o 
  -4   0  11      970.77      932.99     26.80 o 
  -3   0  11       44.68       44.40      7.07 o 
  -2   0  11      939.35      892.37     16.34 o 
  -1   0  11     1199.72     1066.77     17.89 o 
   0   0  11       15.58        9.64      4.99 o 
   1   0  11      288.74      292.21     14.31 o 
   2   0  11      267.95      267.31      9.57 o 
   3   0  11     1165.37     1175.35     32.87 o 
   4   0  11      159.22      151.61     11.43 o 
   5   0  11      171.91      175.92     12.47 o 
   6   0  11        3.24        2.52      8.54 o 
   7   0  11       20.13       31.32     14.97 o 
  -9   1  11        0.51      -19.72     19.72 o 
  -8   1  11      234.18      273.00     18.47 o 
  -7   1  11      452.81      506.58     47.17 o 
  -6   1  11        0.44        6.35      8.75 o 
  -5   1  11      502.56      500.11     19.04 o 
  -4   1  11     1950.23     1938.81     28.43 o 
  -3   1  11      563.94      560.60     14.10 o 
  -2   1  11       45.70       63.50      7.37 o 
  -1   1  11      794.27      762.12     13.54 o 
   0   1  11     1092.22     1068.31     16.41 o 
   1   1  11      287.62      288.34     12.39 o 
   2   1  11      268.40      285.83     13.77 o 
   3   1  11      193.35      210.41     16.00 o 
   4   1  11        6.04        8.38      9.26 o 
   5   1  11        7.09       -7.58      8.97 o 
   6   1  11        1.48        9.22     10.20 o 
   7   1  11       73.74       76.82     17.67 o 
  -9   2  11       69.66       95.69     21.43 o 
  -8   2  11      123.92      111.60     13.37 o 
  -7   2  11      552.88      555.20     20.75 o 
  -6   2  11      929.77      914.32     59.66 o 
  -5   2  11       48.27       33.25     10.73 o 
  -4   2  11      415.50      424.77     15.07 o 
  -3   2  11     1492.37     1459.36     21.91 o 
  -2   2  11     1035.43     1021.99     19.26 o 
  -1   2  11      455.73      456.54     16.10 o 
   0   2  11     4651.87     4555.33     41.70 o 
   1   2  11      954.52      944.46     20.05 o 
   2   2  11       26.95       31.65      9.15 o 
   3   2  11      159.95      139.49     15.25 o 
   4   2  11       24.35       14.24     15.92 o 
   5   2  11      122.42      147.92     16.61 o 
   6   2  11        5.25       -4.37     11.52 o 
  -9   3  11       66.65       34.08     29.19 o 
  -8   3  11        2.51       -6.28     11.20 o 
  -7   3  11        0.73       -1.76      9.35 o 
  -6   3  11      153.47      163.75     11.63 o 
  -5   3  11      957.31      943.75     21.51 o 
  -4   3  11       36.90       25.15      8.27 o 
  -3   3  11     1971.43     1925.43     26.05 o 
  -2   3  11     4375.47     4204.18     51.28 o 
  -1   3  11      380.72      378.33     11.77 o 
   0   3  11      274.06      244.57     10.76 o 
   1   3  11      162.49      187.23     20.07 o 
   2   3  11      212.03      225.45     26.65 o 
   3   3  11       18.45        5.93     17.12 o 
   4   3  11      210.44      208.45     28.05 o 
   5   3  11      139.74      167.79     26.22 o 
  -9   4  11        0.27       -0.72     14.33 o 
  -8   4  11       68.37       98.59     13.46 o 
  -7   4  11      247.25      243.37     15.02 o 
  -6   4  11       30.59       22.16      9.47 o 
  -5   4  11      152.06      148.31     11.35 o 
  -4   4  11      258.32      260.32     25.08 o 
  -3   4  11        4.64       -6.36      6.80 o 
  -2   4  11     1818.69     1813.19     23.90 o 
  -1   4  11      775.88      751.10     16.76 o 
   0   4  11       84.43       87.91     16.40 o 
   1   4  11      386.34      393.59     32.70 o 
   2   4  11      451.71      460.78     36.66 o 
   3   4  11      111.22      117.86     24.05 o 
   4   4  11        8.99       18.17     20.09 o 
   5   4  11       60.71       82.91     25.11 o 
  -9   5  11        3.13      -26.11     26.11 o 
  -8   5  11        1.80        4.60     10.97 o 
  -7   5  11      133.89      130.12     12.31 o 
  -6   5  11       95.11       78.66     10.65 o 
  -5   5  11        1.17       -5.14      9.54 o 
  -4   5  11      190.05      213.96     18.34 o 
  -3   5  11       74.41       66.28      9.00 o 
  -2   5  11       23.93       35.02      7.58 o 
  -1   5  11       29.33       46.48      9.39 o 
   0   5  11       27.44       51.96     27.42 o 
   1   5  11        0.51        5.34     18.80 o 
   2   5  11       38.23       85.25     24.59 o 
   3   5  11      144.63      170.99     29.04 o 
   4   5  11      158.20      148.59     29.76 o 
  -8   6  11       31.00       49.02     13.14 o 
  -7   6  11       19.31       31.08     10.22 o 
  -6   6  11       76.01       83.41     11.14 o 
  -5   6  11       24.67       50.03     10.19 o 
  -4   6  11       91.10       95.99     11.31 o 
  -3   6  11       64.55       64.57      9.41 o 
  -2   6  11        1.84        9.75      7.81 o 
  -1   6  11       21.57       25.01     13.69 o 
   0   6  11       14.79       30.99     19.60 o 
   1   6  11       24.14       24.39     22.74 o 
   2   6  11       13.76       -8.39     21.40 o 
   3   6  11       33.12       87.88     27.88 o 
  -8   7  11      180.22      187.71     22.51 o 
  -7   7  11       78.54       79.90     14.34 o 
  -6   7  11        4.32        1.59     13.72 o 
  -5   7  11        1.21        9.90      8.97 o 
  -4   7  11      131.41      136.47     12.69 o 
  -3   7  11       50.69       49.84     10.78 o 
  -2   7  11        8.02       29.22     19.26 o 
  -1   7  11       53.30       52.41     21.94 o 
   0   7  11       20.95       66.28     25.79 o 
   1   7  11        0.21       58.26     25.02 o 
   2   7  11        3.95      -18.37     18.37 o 
  -7   8  11      130.93      117.16     16.29 o 
  -6   8  11      202.61      196.34     22.15 o 
  -5   8  11        8.21       -9.14      9.14 o 
  -4   8  11       71.92       78.45     12.32 o 
  -3   8  11      114.63      135.44     19.44 o 
  -2   8  11       13.27       35.81     21.17 o 
   1   8  11        3.75       23.68     27.25 o 
  -6   9  11      407.20      374.72     35.42 o 
  -5   9  11      345.58      367.01     23.02 o 
  -4   9  11        1.00       -5.83     14.87 o 
   0 -10  12      114.81      108.07     19.74 o 
   1 -10  12        3.58       11.64     24.34 o 
   2 -10  12      167.19      193.65     38.77 o 
   3 -10  12      263.78      270.87     23.80 o 
   4 -10  12      194.11      152.33     20.50 o 
   5 -10  12        1.85       -7.20     13.59 o 
  -2  -9  12       47.73       38.23     26.96 o 
  -1  -9  12        6.45      -14.05     14.05 o 
   0  -9  12      230.62      248.31     19.18 o 
   1  -9  12      185.05      197.05     19.59 o 
   2  -9  12        8.12       17.15     11.10 o 
   3  -9  12      295.51      310.14     18.56 o 
   4  -9  12      159.63      160.41     14.90 o 
   5  -9  12        7.30       14.52     10.49 o 
   6  -9  12       66.17       81.03     20.88 o 
   7  -9  12      334.93      300.98     30.30 o 
  -3  -8  12       68.99       51.66     18.05 o 
  -2  -8  12      119.41      108.77     16.00 o 
  -1  -8  12       71.93      104.53     22.07 o 
   0  -8  12       82.14       92.37     13.71 o 
   1  -8  12      223.75      237.87     14.16 o 
   2  -8  12      537.43      543.13     27.43 o 
   3  -8  12      196.34      211.08     15.30 o 
   4  -8  12      196.69      204.79     23.17 o 
   5  -8  12      482.94      516.91     21.60 o 
   6  -8  12       26.82       16.64     11.78 o 
   7  -8  12      215.67      242.83     18.79 o 
  -4  -7  12        1.39        3.35     25.64 o 
  -3  -7  12        0.25       -1.59     13.41 o 
  -2  -7  12      111.52      119.74     14.94 o 
  -1  -7  12       22.62       28.99      9.99 o 
   0  -7  12       32.32       14.85      7.47 o 
   1  -7  12       13.42       20.60      7.71 o 
   2  -7  12       51.28       52.60     10.98 o 
   3  -7  12      130.80      105.11     12.41 o 
   4  -7  12        0.04       -5.62      8.20 o 
   5  -7  12       32.13       49.34     10.35 o 
   6  -7  12      208.59      242.02     22.39 o 
   7  -7  12       19.85       20.66      9.05 o 
   8  -7  12        6.76        3.51     15.38 o 
  -5  -6  12        0.03       -7.71     14.66 o 
  -4  -6  12       23.75       36.48     17.47 o 
  -3  -6  12       33.85       39.90     12.06 o 
  -2  -6  12        4.61        0.29      8.26 o 
  -1  -6  12       56.77       65.38      8.91 o 
   0  -6  12      227.75      218.51     11.77 o 
   1  -6  12       49.63       55.37      8.23 o 
   2  -6  12      813.14      785.55     22.48 o 
   3  -6  12        2.52       13.59      8.62 o 
   4  -6  12       29.21       33.25      9.02 o 
   5  -6  12       37.51       34.47      9.06 o 
   6  -6  12        2.62       22.44      8.70 o 
   7  -6  12       23.16       21.41      8.77 o 
   8  -6  12        3.07        8.76     10.04 o 
  -6  -5  12       14.72        1.72     14.67 o 
  -5  -5  12      201.67      224.97     17.79 o 
  -4  -5  12      183.23      194.63     16.48 o 
  -3  -5  12      421.26      394.11     32.61 o 
  -2  -5  12      751.42      690.84     19.27 o 
  -1  -5  12      213.14      240.54     10.40 o 
   0  -5  12       15.33       24.02      6.46 o 
   1  -5  12       29.12       33.95      7.05 o 
   2  -5  12      373.64      368.26     18.27 o 
   3  -5  12        5.89       -2.84      9.76 o 
   4  -5  12       68.49       67.88     11.82 o 
   5  -5  12        3.22        5.85      9.49 o 
   6  -5  12        2.22       10.44      9.44 o 
   7  -5  12        3.17        1.91     14.18 o 
   8  -5  12       75.89       93.38     18.75 o 
  -7  -4  12      210.74      278.92     39.92 o 
  -6  -4  12       56.98       36.07     12.48 o 
  -5  -4  12      149.23      150.75     14.94 o 
  -4  -4  12     1398.50     1384.77     31.45 o 
  -3  -4  12      138.86      130.85     11.40 o 
  -2  -4  12      236.92      241.23     11.70 o 
  -1  -4  12     1027.48      971.23     15.69 o 
   0  -4  12      246.96      261.15      9.07 o 
   1  -4  12        0.36       -6.22      6.22 o 
   2  -4  12      304.40      344.15     15.04 o 
   3  -4  12      392.97      360.75     19.06 o 
   4  -4  12       11.28       11.23      9.43 o 
   5  -4  12        7.55       13.76      8.43 o 
   6  -4  12       24.74       23.05      8.84 o 
   7  -4  12        7.96        8.61     11.55 o 
   8  -4  12       70.91       76.87     15.84 o 
  -7  -3  12      130.69      129.33     19.33 o 
  -6  -3  12      406.18      394.35     19.81 o 
  -5  -3  12        0.38        8.01      9.83 o 
  -4  -3  12      461.61      466.78     20.04 o 
  -3  -3  12      795.33      809.01     17.69 o 
  -2  -3  12     1336.74     1369.52     18.07 o 
  -1  -3  12       27.81       29.20      5.63 o 
   0  -3  12     1649.94     1633.10     26.51 o 
   1  -3  12      519.53      526.02     11.85 o 
   2  -3  12      467.89      430.06     35.72 o 
   3  -3  12      197.54      186.72     16.27 o 
   4  -3  12      517.97      486.09     18.34 o 
   5  -3  12      344.10      349.49     15.32 o 
   6  -3  12       91.34      107.81     13.25 o 
   7  -3  12      195.20      169.00     27.81 o 
   8  -3  12        2.94       10.08     13.50 o 
  -8  -2  12       13.17       11.75     22.68 o 
  -7  -2  12        0.17       12.71     10.76 o 
  -6  -2  12      381.20      374.64     27.01 o 
  -5  -2  12      419.36      440.99     16.84 o 
  -4  -2  12      193.85      174.41     11.78 o 
  -3  -2  12      968.19      926.18     20.31 o 
  -2  -2  12     1732.17     1669.11     23.44 o 
  -1  -2  12        1.40       -2.50      5.80 o 
   0  -2  12      266.12      244.93     10.02 o 
   1  -2  12      874.60      854.63     21.29 o 
   2  -2  12     1258.34     1247.34     21.90 o 
   3  -2  12        1.99        6.03      8.16 o 
   4  -2  12       16.46       18.61      8.28 o 
   5  -2  12      121.00      126.74     16.56 o 
   6  -2  12       74.86       86.57     11.90 o 
   7  -2  12       29.60       44.39     14.71 o 
  -8  -1  12       84.38       76.45     17.04 o 
  -7  -1  12       39.96       44.55     11.15 o 
  -6  -1  12      298.86      301.60     14.87 o 
  -5  -1  12      866.31      842.77     23.81 o 
  -4  -1  12     1884.39     1848.73     33.43 o 
  -3  -1  12      522.86      529.08     16.42 o 
  -2  -1  12     1596.20     1547.75     22.38 o 
  -1  -1  12      267.19      280.08     12.02 o 
   0  -1  12       90.19      101.61      7.84 o 
   1  -1  12     1661.19     1634.49     24.80 o 
   2  -1  12     2369.29     2370.03     32.23 o 
   3  -1  12      187.85      201.16     11.96 o 
   4  -1  12       22.47       15.49      8.39 o 
   5  -1  12      713.25      695.59     32.09 o 
   6  -1  12      245.14      268.03     14.56 o 
   7  -1  12        2.53        9.96     13.79 o 
  -8   0  12        0.36       -9.67      9.67 o 
  -7   0  12       72.25      108.14     13.31 o 
  -6   0  12       18.98       11.64      9.70 o 
  -5   0  12       53.96       40.65     10.63 o 
  -4   0  12      920.44      888.89     23.97 o 
  -3   0  12      683.70      671.10     21.13 o 
  -2   0  12        9.99       13.55      6.52 o 
  -1   0  12     1097.82     1095.57     18.48 o 
   0   0  12     1156.13     1197.67     17.52 o 
   1   0  12       27.31       31.49      6.85 o 
   2   0  12       33.55       36.01      8.61 o 
   3   0  12       25.93       36.30      8.87 o 
   4   0  12      102.55      110.55     10.76 o 
   5   0  12      188.64      170.69     12.77 o 
   6   0  12      137.33      146.02     12.87 o 
   7   0  12      222.05      259.39     23.48 o 
  -8   1  12       29.07        9.24     12.37 o 
  -7   1  12        0.87        1.14      9.64 o 
  -6   1  12      278.34      321.17     17.07 o 
  -5   1  12      168.96      181.75     13.95 o 
  -4   1  12      325.63      282.19     17.24 o 
  -3   1  12      508.30      467.01     15.61 o 
  -2   1  12       18.00        7.34      6.30 o 
  -1   1  12       27.66       25.19      7.29 o 
   0   1  12     1339.77     1360.65     19.13 o 
   1   1  12       15.27       23.25      7.67 o 
   2   1  12      207.15      188.43     13.07 o 
   3   1  12       37.49       51.23     12.64 o 
   4   1  12        7.75       18.16     11.52 o 
   5   1  12       51.37       36.88     12.67 o 
   6   1  12       32.04       27.98     12.92 o 
  -8   2  12      259.62      308.99     19.97 o 
  -7   2  12      171.29      199.69     15.16 o 
  -6   2  12       28.92       40.42     10.84 o 
  -5   2  12      332.68      308.89     21.99 o 
  -4   2  12      339.54      351.75     17.86 o 
  -3   2  12      733.23      738.67     20.03 o 
  -2   2  12      369.31      400.52     13.50 o 
  -1   2  12      279.68      281.63     10.36 o 
   0   2  12      384.09      385.23     13.05 o 
   1   2  12      258.30      224.27     12.12 o 
   2   2  12       34.42       19.78     15.23 o 
   3   2  12       86.12       83.42     13.93 o 
   4   2  12        6.41       13.52     11.89 o 
   5   2  12       78.38       80.06     23.31 o 
   6   2  12       25.13       44.11     21.54 o 
  -9   3  12      187.41      208.65     38.63 o 
  -8   3  12       34.67       28.74     18.78 o 
  -7   3  12      964.96      968.63     27.56 o 
  -6   3  12      900.77      872.93     26.06 o 
  -5   3  12      384.98      369.04     21.59 o 
  -4   3  12      798.11      792.45     20.43 o 
  -3   3  12      203.91      212.13     10.91 o 
  -2   3  12       17.05       19.18      6.75 o 
  -1   3  12       34.25       32.07      6.86 o 
   0   3  12      238.10      228.77     12.76 o 
   1   3  12        0.42        4.51      9.09 o 
   2   3  12        9.24        2.96     14.96 o 
   3   3  12      151.29      134.58     24.94 o 
   4   3  12        7.37        6.48     18.26 o 
   5   3  12       21.55       45.14     21.54 o 
  -9   4  12      306.47      300.89     41.97 o 
  -8   4  12      448.25      428.86     21.35 o 
  -7   4  12      111.11      129.82     12.00 o 
  -6   4  12      759.25      746.58     22.45 o 
  -5   4  12       74.34       87.79     10.66 o 
  -4   4  12        0.37       -1.55      8.27 o 
  -3   4  12       80.87       97.53     13.65 o 
  -2   4  12     1644.73     1592.40     23.01 o 
  -1   4  12      690.30      677.29     19.88 o 
   0   4  12       50.80       37.35      8.95 o 
   1   4  12      515.15      451.91     35.38 o 
   2   4  12       36.17       -7.62     18.23 o 
   3   4  12        4.92       23.17     20.09 o 
   4   4  12       15.55       29.64     22.03 o 
  -8   5  12      283.25      273.48     18.77 o 
  -7   5  12        5.08       -3.92      8.74 o 
  -6   5  12       10.69        6.47     13.24 o 
  -5   5  12      287.62      306.18     20.29 o 
  -4   5  12      413.69      422.75     23.57 o 
  -3   5  12        0.27        1.61      7.38 o 
  -2   5  12       44.03       59.51      9.13 o 
  -1   5  12      346.53      339.72     15.98 o 
   0   5  12      319.22      305.60     32.21 o 
   1   5  12      178.92      219.06     30.79 o 
   2   5  12      268.37      270.73     33.55 o 
   3   5  12       48.81       29.50     23.71 o 
  -8   6  12      181.47      175.89     17.43 o 
  -7   6  12       99.82      111.47     12.66 o 
  -6   6  12       27.47       42.57     10.53 o 
  -5   6  12      145.46      165.96     16.94 o 
  -4   6  12      422.76      465.45     24.19 o 
  -3   6  12      549.89      578.37     18.27 o 
  -2   6  12       33.43       17.13      9.01 o 
  -1   6  12      349.76      376.04     39.44 o 
   0   6  12      235.79      260.06     32.41 o 
   1   6  12       17.52       53.50     25.14 o 
   2   6  12       96.26       99.15     29.10 o 
  -7   7  12      236.04      247.63     25.81 o 
  -6   7  12       97.57      125.68     13.45 o 
  -5   7  12        0.18       -3.38     13.41 o 
  -4   7  12        3.10        6.22      9.59 o 
  -3   7  12       46.64       54.14     10.95 o 
  -2   7  12       27.57       29.01     15.47 o 
   0   7  12      241.61      239.44     34.44 o 
   1   7  12      143.22      203.00     35.21 o 
  -7   8  12       46.06       42.60     18.03 o 
  -6   8  12       90.81       71.50     15.45 o 
  -5   8  12      125.01       97.76     15.80 o 
  -4   8  12        2.40       -2.17     10.23 o 
  -3   8  12       75.30       70.84     26.42 o 
  -2   8  12       56.51       39.83     22.77 o 
  -5   9  12        6.32        6.57     16.77 o 
   0 -10  13       39.79       20.14     23.71 o 
   1 -10  13       22.34       19.09     21.57 o 
   2 -10  13        1.09       34.39     19.96 o 
   3 -10  13       10.21       31.16     16.50 o 
   4 -10  13        1.88       -3.89     17.15 o 
   5 -10  13       43.55       21.23     20.77 o 
  -2  -9  13        9.50       48.79     27.05 o 
  -1  -9  13       45.21       48.30     18.69 o 
   0  -9  13       10.74       14.92     12.34 o 
   1  -9  13       17.13       21.98     10.09 o 
   2  -9  13       89.81      102.04     13.94 o 
   3  -9  13        1.92       13.55     10.72 o 
   4  -9  13       28.32       24.44     18.55 o 
   5  -9  13       34.23       47.74     15.46 o 
   6  -9  13        7.47       45.51     14.94 o 
  -3  -8  13       77.25       63.76     18.03 o 
  -2  -8  13       36.66       26.03     16.57 o 
  -1  -8  13       70.41       60.96     13.71 o 
   0  -8  13      249.75      251.63     17.91 o 
   1  -8  13       88.44       77.81     11.15 o 
   2  -8  13      163.19      151.16     14.39 o 
   3  -8  13       24.95       16.63     10.15 o 
   4  -8  13      152.14      163.72     16.93 o 
   5  -8  13        1.64       16.51     10.19 o 
   6  -8  13       88.11       81.94     12.42 o 
   7  -8  13       49.09       63.62     19.66 o 
  -4  -7  13        9.42      -14.18     25.94 o 
  -3  -7  13       72.67       93.50     14.84 o 
  -2  -7  13      286.18      301.81     19.94 o 
  -1  -7  13       56.46       66.75     18.44 o 
   0  -7  13        1.22       14.09      7.98 o 
   1  -7  13      107.75      109.39      9.97 o 
   2  -7  13      126.77      126.16     13.78 o 
   3  -7  13        7.29       -7.10      9.04 o 
   4  -7  13      153.82      180.75     26.15 o 
   5  -7  13      704.96      700.34     31.80 o 
   6  -7  13      239.15      219.30     15.00 o 
   7  -7  13      152.84      120.32     12.44 o 
  -5  -6  13      183.63      156.64     22.20 o 
  -4  -6  13       76.11       60.53     14.41 o 
  -3  -6  13       95.25      118.99     30.62 o 
  -2  -6  13      552.44      530.24     29.68 o 
  -1  -6  13       13.69       29.04      8.99 o 
   0  -6  13      173.12      172.88     10.69 o 
   1  -6  13       86.83       86.34      8.91 o 
   2  -6  13       73.21       99.94     12.00 o 
   3  -6  13      500.00      472.69     18.84 o 
   4  -6  13      250.59      246.65     14.53 o 
   5  -6  13      736.00      683.94     20.88 o 
   6  -6  13      739.88      760.61     43.64 o 
   7  -6  13        7.64       12.98     14.99 o 
  -6  -5  13        1.37       26.13     27.56 o 
  -5  -5  13      190.15      193.38     17.52 o 
  -4  -5  13      446.12      472.86     35.74 o 
  -3  -5  13       51.83       42.97     10.44 o 
  -2  -5  13      940.33      970.19     23.33 o 
  -1  -5  13      233.48      244.44     10.01 o 
   0  -5  13       26.21       18.73      6.50 o 
   1  -5  13      133.09      127.90      9.16 o 
   2  -5  13       21.05       46.18     13.34 o 
   3  -5  13     1260.51     1201.50     53.72 o 
   4  -5  13      707.59      683.97     25.24 o 
   5  -5  13      505.73      558.95     26.62 o 
   6  -5  13      297.12      320.79     21.95 o 
   7  -5  13       44.32       25.34     16.23 o 
   8  -5  13        4.07       16.95     15.92 o 
  -6  -4  13      185.14      167.56     34.77 o 
  -5  -4  13       54.45       48.58     15.90 o 
  -4  -4  13      267.23      271.42     14.78 o 
  -3  -4  13        2.33        0.92      8.02 o 
  -2  -4  13        1.99        7.98      8.11 o 
  -1  -4  13      356.05      346.08     10.87 o 
   0  -4  13      609.36      629.35     13.22 o 
   1  -4  13      889.96      856.78     18.88 o 
   2  -4  13       21.69        9.43     10.46 o 
   3  -4  13     1352.15     1371.64     33.87 o 
   4  -4  13     1628.35     1522.44     35.11 o 
   5  -4  13        7.64       -0.94     13.54 o 
   6  -4  13      344.09      341.28     17.14 o 
   7  -4  13      427.63      426.22     25.66 o 
  -7  -3  13       92.38      109.68     23.62 o 
  -6  -3  13       28.95       33.39     11.80 o 
  -5  -3  13       43.84       47.26     10.25 o 
  -4  -3  13        0.96       16.19      8.27 o 
  -3  -3  13       15.98       10.24      7.30 o 
  -2  -3  13      251.24      242.37      9.43 o 
  -1  -3  13       16.76       20.96      6.47 o 
   0  -3  13       21.84       10.42      7.33 o 
   1  -3  13      437.08      458.44     20.72 o 
   2  -3  13      354.45      308.04     18.22 o 
   3  -3  13      141.27      119.53     12.06 o 
   4  -3  13      693.46      692.33     22.10 o 
   5  -3  13      172.45      200.81     12.97 o 
   6  -3  13       17.00       14.73      8.85 o 
   7  -3  13       61.28      101.58     17.49 o 
  -7  -2  13        1.01       -9.22     12.72 o 
  -6  -2  13       47.87       47.57     13.36 o 
  -5  -2  13       57.93       59.96     10.26 o 
  -4  -2  13       40.39       33.33     10.40 o 
  -3  -2  13      495.00      502.73     16.89 o 
  -2  -2  13        3.92       -6.16      6.16 o 
  -1  -2  13      719.91      691.13     16.01 o 
   0  -2  13       40.70       33.50      7.00 o 
   1  -2  13       10.08       12.24      7.98 o 
   2  -2  13      140.23      139.57     10.80 o 
   3  -2  13        2.55        9.19      8.48 o 
   4  -2  13      965.99      931.97     32.41 o 
   5  -2  13      249.84      234.95     13.54 o 
   6  -2  13      100.44      103.81     11.59 o 
   7  -2  13        0.38       -3.51     13.38 o 
  -8  -1  13       72.04       80.14     28.16 o 
  -7  -1  13       38.24       16.97     10.99 o 
  -6  -1  13      264.40      247.20     19.60 o 
  -5  -1  13      229.50      205.27     22.20 o 
  -4  -1  13      577.26      624.75     21.96 o 
  -3  -1  13       46.96       40.86      8.71 o 
  -2  -1  13      544.51      536.42     14.74 o 
  -1  -1  13      317.02      313.64     11.89 o 
   0  -1  13      316.07      315.09     11.50 o 
   1  -1  13      603.13      586.59     14.82 o 
   2  -1  13        9.37       11.81      7.65 o 
   3  -1  13       13.34        5.32     10.50 o 
   4  -1  13       34.17       46.96     16.00 o 
   5  -1  13        0.18       -8.06      8.06 o 
   6  -1  13       72.24       80.57     11.38 o 
   7  -1  13        6.06       -1.92     14.09 o 
  -8   0  13      121.03       94.52     17.25 o 
  -7   0  13       75.74       89.51     15.88 o 
  -6   0  13       43.53       43.67     11.22 o 
  -5   0  13      643.93      607.62     21.67 o 
  -4   0  13      950.55      901.79     24.92 o 
  -3   0  13       29.50       35.93     12.04 o 
  -2   0  13      211.35      237.51     10.99 o 
  -1   0  13     1689.69     1664.30     23.78 o 
   0   0  13      336.27      333.62     10.91 o 
   1   0  13     1274.17     1292.20     21.02 o 
   2   0  13        5.34        8.06      9.49 o 
   3   0  13       68.64       65.29     11.36 o 
   4   0  13       17.76       16.01     10.03 o 
   5   0  13      123.09      117.38     23.21 o 
   6   0  13       71.72       56.20     13.36 o 
  -8   1  13      224.30      189.01     20.42 o 
  -7   1  13      203.28      204.18     15.66 o 
  -6   1  13      118.84      103.41     12.56 o 
  -5   1  13       29.51       52.20     10.90 o 
  -4   1  13      799.83      841.42     23.86 o 
  -3   1  13      616.92      638.20     18.47 o 
  -2   1  13        0.88       -6.19      6.19 o 
  -1   1  13      778.39      736.82     14.78 o 
   0   1  13      334.53      350.57     14.25 o 
   1   1  13       72.52       82.36      8.59 o 
   2   1  13       11.72        4.40      8.23 o 
   3   1  13      589.31      560.21     32.17 o 
   4   1  13      387.01      353.94     33.00 o 
   5   1  13        0.66       -0.76      9.92 o 
   6   1  13      165.89      120.38     17.07 o 
  -8   2  13      175.68      171.80     16.04 o 
  -7   2  13      504.06      515.79     21.97 o 
  -6   2  13      473.66      464.90     20.56 o 
  -5   2  13        6.29       16.37     10.30 o 
  -4   2  13     1109.82     1118.48     27.76 o 
  -3   2  13     1014.80     1029.57     22.91 o 
  -2   2  13       65.34       63.57      8.32 o 
  -1   2  13      430.59      443.96     12.95 o 
   0   2  13        7.03       -5.36      7.77 o 
   1   2  13       43.61       48.98     13.33 o 
   2   2  13      264.28      244.36     21.21 o 
   3   2  13      114.21      101.75     16.01 o 
   4   2  13      324.47      343.49     27.30 o 
   5   2  13      103.68      121.04     17.35 o 
  -8   3  13      281.75      267.75     23.08 o 
  -7   3  13       22.79       22.36     11.11 o 
  -6   3  13      732.20      698.63     24.23 o 
  -5   3  13      504.37      452.37     20.79 o 
  -4   3  13      968.61      987.53     24.04 o 
  -3   3  13     1207.62     1156.04     30.58 o 
  -2   3  13      821.55      834.00     18.15 o 
  -1   3  13       78.52       64.07      8.75 o 
   0   3  13      662.24      646.06     19.14 o 
   1   3  13      481.27      509.63     19.75 o 
   2   3  13        6.02       30.49     13.22 o 
   3   3  13        8.38        7.50     12.68 o 
   4   3  13       38.31       40.67     15.18 o 
   5   3  13      181.00      209.22     30.27 o 
  -8   4  13       58.02       60.67     17.67 o 
  -7   4  13       76.64       65.10     13.31 o 
  -6   4  13       26.07       13.60      8.89 o 
  -5   4  13      272.32      230.30     14.14 o 
  -4   4  13      197.20      172.54     12.96 o 
  -3   4  13       16.96       13.45      7.87 o 
  -2   4  13      731.02      739.83     16.84 o 
  -1   4  13        5.93        2.07      8.43 o 
   0   4  13       85.51       87.14     10.45 o 
   1   4  13      122.17       92.73     16.46 o 
   2   4  13      378.30      406.17     27.70 o 
   3   4  13       67.40       94.95     25.94 o 
   4   4  13        4.26       20.34     22.31 o 
  -8   5  13        5.92       -8.90     11.34 o 
  -7   5  13       95.82      105.63     12.56 o 
  -6   5  13       59.24       57.16     10.91 o 
  -5   5  13       23.18       27.10      9.75 o 
  -4   5  13       66.01       83.45     11.48 o 
  -3   5  13        5.43        2.69      7.67 o 
  -2   5  13      199.52      180.74     11.86 o 
  -1   5  13      231.09      243.20     14.43 o 
   0   5  13       79.53       82.87     16.97 o 
   1   5  13       15.20      -11.50     19.40 o 
   2   5  13       83.74      106.76     27.28 o 
   3   5  13      100.80       90.47     28.02 o 
  -8   6  13       15.88       16.82     16.79 o 
  -7   6  13        0.78       -5.80     12.08 o 
  -6   6  13       50.09       60.50     12.41 o 
  -5   6  13       19.81       18.58      9.74 o 
  -4   6  13       47.40       41.92     10.46 o 
  -3   6  13       66.57       69.37     10.18 o 
  -2   6  13       17.58       19.63     11.49 o 
  -1   6  13       62.02       82.11     15.44 o 
   0   6  13       31.15       31.90     22.05 o 
   1   6  13        1.01      -17.46     20.80 o 
   2   6  13        5.00       14.89     24.31 o 
  -7   7  13      104.37      117.19     16.90 o 
  -6   7  13       19.03       22.13     14.40 o 
  -5   7  13       29.41       22.65     10.82 o 
  -4   7  13       19.12        4.95      9.89 o 
  -3   7  13       24.95       13.39     11.47 o 
  -2   7  13       15.09       43.23     16.19 o 
  -1   7  13       21.11      -20.06     20.06 o 
   0   7  13       39.87       47.39     26.53 o 
   1   7  13        0.33      -22.71     22.71 o 
  -6   8  13      238.56      214.85     27.43 o 
  -5   8  13       72.56       88.76     16.02 o 
  -4   8  13       18.85       35.33     13.90 o 
  -3   8  13      110.55      166.51     32.27 o 
  -2   8  13        0.28       17.46     16.51 o 
   2 -10  14      186.33      209.03     28.17 o 
   3 -10  14      169.29      161.11     21.63 o 
   4 -10  14        0.17      -13.60     13.60 o 
  -1  -9  14       43.64       40.04     54.40 o 
   0  -9  14      246.91      319.16     51.76 o 
   1  -9  14       15.23       13.23     14.04 o 
   2  -9  14       93.73       81.02     13.88 o 
   3  -9  14      264.99      313.48     20.06 o 
   4  -9  14      201.61      168.64     19.56 o 
   5  -9  14       44.22       25.37     14.41 o 
   6  -9  14       49.74       29.47     20.03 o 
  -3  -8  14      113.16      114.09     20.90 o 
  -2  -8  14      131.09      103.42     20.20 o 
  -1  -8  14       29.39       14.80     12.07 o 
   0  -8  14       97.84      106.76     14.81 o 
   1  -8  14      352.40      355.33     25.40 o 
   2  -8  14       21.45       16.39     10.77 o 
   3  -8  14      147.38      134.13     17.56 o 
   4  -8  14      363.92      415.21     20.01 o 
   5  -8  14      210.34      205.49     15.95 o 
   6  -8  14        0.21       -4.79     11.87 o 
  -4  -7  14        1.54       -0.83     15.16 o 
  -3  -7  14        0.15      -15.87     15.87 o 
  -2  -7  14       34.71       64.55     13.53 o 
  -1  -7  14      146.22      189.37     22.60 o 
   0  -7  14       11.16       17.81      8.30 o 
   1  -7  14       58.16       57.11     10.05 o 
   2  -7  14      401.13      396.08     27.22 o 
   3  -7  14      242.02      220.85     15.37 o 
   4  -7  14       13.76        6.43      9.45 o 
   5  -7  14       81.48       93.86     12.63 o 
   6  -7  14      169.19      167.09     14.58 o 
   7  -7  14        2.62        2.73     18.27 o 
  -5  -6  14        1.18       -2.04     15.20 o 
  -4  -6  14        2.90      -11.65     14.35 o 
  -3  -6  14       68.96       68.11     13.63 o 
  -2  -6  14       20.34       21.78     10.08 o 
  -1  -6  14       31.57       35.74      9.58 o 
   0  -6  14      130.95      111.94     10.01 o 
   1  -6  14       38.17       41.98      8.07 o 
   2  -6  14       93.71      102.03     21.01 o 
   3  -6  14      196.26      210.56     14.30 o 
   4  -6  14      242.90      229.95     14.77 o 
   5  -6  14        0.02        3.17     10.88 o 
   6  -6  14      160.78      143.09     45.64 o 
   7  -6  14       40.09       46.57     12.62 o 
  -5  -5  14       54.03       71.11     17.88 o 
  -4  -5  14       19.64       21.44     11.84 o 
  -3  -5  14       28.69       18.17      9.56 o 
  -2  -5  14        8.71        3.76      7.45 o 
  -1  -5  14      278.42      288.73     10.71 o 
   0  -5  14        3.15       -6.52      6.52 o 
   1  -5  14      447.77      438.20     16.80 o 
   2  -5  14        9.70       11.63     11.04 o 
   3  -5  14        0.19       -0.62     11.05 o 
   4  -5  14       33.91       19.12     11.35 o 
   5  -5  14       59.66       80.80     34.12 o 
   6  -5  14       21.77       19.40     11.28 o 
   7  -5  14       40.93       18.72     16.41 o 
  -6  -4  14        8.98       13.30     14.94 o 
  -5  -4  14       65.00       74.55     13.79 o 
  -4  -4  14      306.55      335.22     16.45 o 
  -3  -4  14      121.81      125.48     11.95 o 
  -2  -4  14       36.42       35.89      8.10 o 
  -1  -4  14      100.18      103.58      7.95 o 
   0  -4  14      208.12      243.44     13.71 o 
   1  -4  14       12.01        5.68      7.32 o 
   2  -4  14      125.70      110.52     14.14 o 
   3  -4  14      449.88      396.62     21.26 o 
   4  -4  14       56.65       80.34     30.94 o 
   5  -4  14       65.47       71.28     11.31 o 
   6  -4  14      183.66      160.97     26.20 o 
   7  -4  14       41.95       20.00     16.29 o 
  -7  -3  14      102.02      106.71     30.53 o 
  -6  -3  14       72.58       86.45     14.30 o 
  -5  -3  14        1.57        1.88      9.08 o 
  -4  -3  14      408.92      424.63     18.04 o 
  -3  -3  14      334.96      331.40     16.00 o 
  -2  -3  14        7.18        2.64      7.24 o 
  -1  -3  14      307.38      323.77     15.87 o 
   0  -3  14      733.49      734.96     17.10 o 
   1  -3  14      670.17      657.18     18.16 o 
   2  -3  14      393.74      354.52     20.35 o 
   3  -3  14      518.72      501.02     19.47 o 
   4  -3  14      383.13      362.81     20.48 o 
   5  -3  14       42.94       50.50     11.13 o 
   6  -3  14       33.55       36.70     10.24 o 
   7  -3  14      168.95      226.83     22.65 o 
  -7  -2  14       37.85       18.79     14.95 o 
  -6  -2  14      296.55      304.86     19.52 o 
  -5  -2  14      123.46      124.76     12.28 o 
  -4  -2  14      218.23      232.35     15.91 o 
  -3  -2  14       23.46       22.58      9.65 o 
  -2  -2  14      624.80      631.16     16.29 o 
  -1  -2  14       28.54       35.10      7.47 o 
   0  -2  14      695.58      668.37     16.07 o 
   1  -2  14      686.68      704.99     18.56 o 
   2  -2  14      427.24      422.10     16.31 o 
   3  -2  14       14.27        9.21      9.57 o 
   4  -2  14      591.34      667.87     22.55 o 
   5  -2  14      587.27      595.88     38.04 o 
   6  -2  14       54.04       69.45     11.61 o 
   7  -2  14       21.42       12.29     15.75 o 
  -7  -1  14       49.30       69.59     13.45 o 
  -6  -1  14      184.80      175.65     15.94 o 
  -5  -1  14      474.17      470.77     20.56 o 
  -4  -1  14       71.60       82.77     23.45 o 
  -3  -1  14       49.19       51.97      9.54 o 
  -2  -1  14     1672.65     1592.10     28.83 o 
  -1  -1  14      244.49      262.15     11.48 o 
   0  -1  14       23.76       20.93      7.05 o 
   1  -1  14     1261.04     1213.21     21.22 o 
   2  -1  14     2014.12     2027.89     31.65 o 
   3  -1  14        2.68        0.75     12.61 o 
   4  -1  14       83.33       92.84     18.70 o 
   5  -1  14      248.87      264.23     36.29 o 
   6  -1  14      275.22      272.33     15.98 o 
  -8   0  14        0.56        1.14     20.77 o 
  -7   0  14       36.82       30.81     12.13 o 
  -6   0  14        4.00        4.19     10.44 o 
  -5   0  14       41.33       51.31     11.47 o 
  -4   0  14      282.12      280.39     16.35 o 
  -3   0  14      640.36      626.19     18.65 o 
  -2   0  14       46.72       44.72      7.85 o 
  -1   0  14      641.15      648.35     16.24 o 
   0   0  14      879.41      874.67     24.31 o 
   1   0  14        0.67       -6.61      6.69 o 
   2   0  14     1204.53     1165.27     29.40 o 
   3   0  14      698.30      726.46     23.98 o 
   4   0  14      376.45      376.74     18.97 o 
   5   0  14      142.93      122.91     23.08 o 
   6   0  14      498.56      502.46     26.05 o 
  -8   1  14       17.54       18.57     16.66 o 
  -7   1  14       10.66       -5.74     10.53 o 
  -6   1  14      164.28      158.02     15.25 o 
  -5   1  14      227.91      223.75     15.98 o 
  -4   1  14      171.56      128.33     13.00 o 
  -3   1  14      235.09      230.08     13.41 o 
  -2   1  14        3.42        1.24      7.08 o 
  -1   1  14       35.34       45.71      8.01 o 
   0   1  14        4.15       12.83      7.24 o 
   1   1  14        2.66        0.73      8.72 o 
   2   1  14      510.22      540.65     18.13 o 
   3   1  14        0.71       -9.15      9.15 o 
   4   1  14     1221.74     1218.91     39.92 o 
   5   1  14       31.20       33.33     11.89 o 
  -8   2  14      247.22      271.20     23.62 o 
  -7   2  14       74.65       80.22     13.47 o 
  -6   2  14       15.89       24.91     10.69 o 
  -5   2  14       58.74       59.16     12.19 o 
  -4   2  14      179.77      135.24     13.53 o 
  -3   2  14       34.50       23.06      8.72 o 
  -2   2  14      740.30      716.36     17.90 o 
  -1   2  14       63.71       71.03     10.60 o 
   0   2  14       27.71       34.34     13.41 o 
   1   2  14      282.24      314.73     16.94 o 
   2   2  14      723.08      719.62     32.11 o 
   3   2  14       67.33       55.57     28.77 o 
   4   2  14       36.41       27.41     18.13 o 
   5   2  14       28.76        6.02     19.29 o 
  -8   3  14       94.95       72.41     18.19 o 
  -7   3  14       20.53       49.20     12.26 o 
  -6   3  14        2.18       11.07     10.27 o 
  -5   3  14       55.95       51.39     13.62 o 
  -4   3  14        2.38       -0.80      9.71 o 
  -3   3  14      124.07      133.56     11.56 o 
  -2   3  14      282.71      298.01     21.93 o 
  -1   3  14       12.35       29.55      9.31 o 
   0   3  14       82.02       82.14     10.71 o 
   1   3  14       16.69       29.37     13.57 o 
   2   3  14       14.39       -1.20     11.99 o 
   3   3  14       38.87       32.43     14.32 o 
   4   3  14        5.28      -17.95     17.95 o 
  -8   4  14       13.86        7.97     16.19 o 
  -7   4  14       57.33       76.02     14.08 o 
  -6   4  14      298.94      300.10     19.11 o 
  -5   4  14      252.37      244.30     14.58 o 
  -4   4  14        2.61        9.05      9.02 o 
  -3   4  14      470.74      433.68     15.64 o 
  -2   4  14      332.73      334.52     16.11 o 
  -1   4  14      120.81      122.04     12.26 o 
   0   4  14       59.93       54.64     11.71 o 
   1   4  14      158.97      165.88     19.80 o 
   2   4  14       57.86       62.98     16.58 o 
   3   4  14        8.07       33.52     23.22 o 
  -8   5  14      111.92      129.87     36.29 o 
  -7   5  14       37.56       43.91     16.74 o 
  -6   5  14      184.86      192.24     19.85 o 
  -5   5  14      296.26      313.14     16.60 o 
  -4   5  14      243.53      278.55     15.57 o 
  -3   5  14       25.69       28.89      8.77 o 
  -2   5  14      439.58      412.68     20.93 o 
  -1   5  14      443.01      400.57     17.59 o 
   0   5  14       37.06       21.75     18.87 o 
   1   5  14      144.88      161.06     21.04 o 
   2   5  14       67.94       80.03     26.88 o 
   3   5  14       59.68       52.30     27.62 o 
  -7   6  14      136.37      106.24     16.53 o 
  -6   6  14        0.24       -0.30     11.87 o 
  -5   6  14      220.54      234.17     15.65 o 
  -4   6  14      208.06      226.86     15.42 o 
  -3   6  14       36.48       19.14     10.07 o 
  -2   6  14      130.64      115.60     15.08 o 
  -1   6  14      151.93      196.10     30.70 o 
   0   6  14      152.05      229.67     53.72 o 
   1   6  14       13.57       -7.53     20.46 o 
   2   6  14       59.20       29.36     25.88 o 
  -6   7  14      122.34      125.17     17.00 o 
  -5   7  14       19.32       19.58     16.60 o 
  -4   7  14      193.44      207.67     17.95 o 
  -3   7  14      160.52      137.70     33.85 o 
  -2   7  14       15.16        8.70     18.26 o 
  -1   7  14       39.44       25.25     24.94 o 
  -5   8  14       17.92        0.28     13.40 o 
  -4   8  14       23.77       10.33     25.85 o 
   2 -10  15        2.72       15.53     17.17 o 
   3 -10  15        0.21      -18.84     18.84 o 
  -1  -9  15       29.41        8.76     23.02 o 
   0  -9  15       13.56       19.59     15.44 o 
   1  -9  15        4.07        3.64     13.86 o 
   2  -9  15       24.83       33.33     25.25 o 
   3  -9  15       22.63       33.29     15.91 o 
   4  -9  15        3.10        1.91     13.85 o 
   5  -9  15        5.80        5.71     19.09 o 
  -2  -8  15        0.82       -0.14     20.69 o 
  -1  -8  15       13.42       15.62     12.21 o 
   0  -8  15      147.93      158.00     28.22 o 
   1  -8  15       71.29       75.01     21.30 o 
   2  -8  15       33.27       18.44     11.34 o 
   3  -8  15      161.39      179.52     17.38 o 
   4  -8  15       84.86       88.17     14.01 o 
   5  -8  15       37.49       37.67     20.94 o 
   6  -8  15        5.63       32.84     19.54 o 
  -4  -7  15       14.57       12.65     22.84 o 
  -3  -7  15      107.44      112.22     20.80 o 
  -2  -7  15      379.65      349.43     26.74 o 
  -1  -7  15        7.70       11.73     13.42 o 
   0  -7  15      193.16      215.78     15.14 o 
   1  -7  15      172.17      211.99     20.47 o 
   2  -7  15      122.23      113.63     13.63 o 
   3  -7  15        0.74       -0.43      9.44 o 
   4  -7  15      337.92      394.88     19.34 o 
   5  -7  15      227.73      235.46     16.91 o 
   6  -7  15        0.60        2.02     11.72 o 
  -4  -6  15       81.52       33.58     17.86 o 
  -3  -6  15        4.84        5.01     11.42 o 
  -2  -6  15      410.31      417.20     21.37 o 
  -1  -6  15      232.85      253.49     17.34 o 
   0  -6  15        4.93        1.53      7.29 o 
   1  -6  15      376.16      387.63     28.49 o 
   2  -6  15      980.66      954.72     26.68 o 
   3  -6  15      145.17      150.48     13.79 o 
   4  -6  15       38.72       29.53     12.87 o 
   5  -6  15      435.36      498.86     24.79 o 
   6  -6  15      230.79      260.58     19.17 o 
  -5  -5  15       37.01       16.35     15.72 o 
  -4  -5  15       95.29      117.85     15.22 o 
  -3  -5  15        6.62       35.07      9.97 o 
  -2  -5  15      157.65      152.41     11.29 o 
  -1  -5  15      657.94      657.60     20.26 o 
   0  -5  15     1227.23     1200.21     22.15 o 
   1  -5  15       50.03       39.95      9.07 o 
   2  -5  15      618.27      658.84     42.74 o 
   3  -5  15      389.55      375.42     21.84 o 
   4  -5  15       37.36       39.34     20.73 o 
   5  -5  15      331.41      338.96     30.13 o 
   6  -5  15      360.50      357.78     21.16 o 
   7  -5  15       86.33      101.46     21.88 o 
  -6  -4  15        4.05       25.38     17.06 o 
  -5  -4  15        5.15        1.31     11.49 o 
  -4  -4  15        2.29        4.21      9.48 o 
  -3  -4  15      199.63      198.88     16.61 o 
  -2  -4  15        6.92       11.02      7.73 o 
  -1  -4  15      381.27      385.97     14.01 o 
   0  -4  15     1222.67     1229.54     22.16 o 
   1  -4  15      325.08      329.56     13.91 o 
   2  -4  15        2.28        4.51     12.81 o 
   3  -4  15      670.08      696.90     27.40 o 
   4  -4  15      959.04      909.33     30.11 o 
   5  -4  15       15.34        3.32     10.87 o 
   6  -4  15       78.80       85.62     13.00 o 
   7  -4  15      232.98      215.01     26.08 o 
  -6  -3  15       10.68        9.02     15.22 o 
  -5  -3  15       88.38      103.90     12.64 o 
  -4  -3  15       27.84       35.35     10.73 o 
  -3  -3  15        8.73        2.74      8.66 o 
  -2  -3  15       19.49       22.78      7.76 o 
  -1  -3  15       26.84       24.27      7.72 o 
   0  -3  15       70.54       76.54     10.15 o 
   1  -3  15      167.20      190.24     12.04 o 
   2  -3  15       19.83       21.73     11.98 o 
   3  -3  15       10.23       -1.04     11.11 o 
   4  -3  15      239.65      261.18     19.52 o 
   5  -3  15      398.29      394.03     24.17 o 
   6  -3  15      121.33      133.91     15.35 o 
   7  -3  15       93.91      123.46     20.07 o 
  -7  -2  15       34.37       36.02     16.80 o 
  -6  -2  15       62.10       68.06     11.98 o 
  -5  -2  15      168.62      156.19     13.85 o 
  -4  -2  15       11.89       30.72     10.99 o 
  -3  -2  15      222.09      188.70     12.69 o 
  -2  -2  15      164.15      155.22     11.81 o 
  -1  -2  15      174.54      182.90     10.74 o 
   0  -2  15        2.09       -6.18      7.55 o 
   1  -2  15       56.46       58.00      9.63 o 
   2  -2  15       60.37       39.78      9.25 o 
   3  -2  15       44.94       54.42     11.25 o 
   4  -2  15        4.96       -5.18     10.79 o 
   5  -2  15       54.00       73.59     12.54 o 
   6  -2  15      162.10      123.37     19.40 o 
  -7  -1  15       46.76       64.47     16.85 o 
  -6  -1  15      434.75      451.86     22.08 o 
  -5  -1  15        7.22        5.88     10.60 o 
  -4  -1  15      237.93      188.20     16.91 o 
  -3  -1  15      365.89      362.83     15.56 o 
  -2  -1  15      201.58      235.25     12.04 o 
  -1  -1  15       52.30       66.60      8.50 o 
   0  -1  15        5.61       25.79      8.54 o 
   1  -1  15      500.80      495.06     17.33 o 
   2  -1  15        3.88       -0.17      7.93 o 
   3  -1  15      226.73      195.55     15.30 o 
   4  -1  15       22.73       18.59     10.50 o 
   5  -1  15        1.27        3.61     10.03 o 
   6  -1  15       32.48       34.89     13.93 o 
  -7   0  15        6.09        5.84     14.28 o 
  -6   0  15      146.79      167.29     15.70 o 
  -5   0  15        9.16       12.02     10.81 o 
  -4   0  15      381.04      356.83     18.30 o 
  -3   0  15        3.74       16.37      8.75 o 
  -2   0  15      568.56      598.91     16.61 o 
  -1   0  15      845.32      829.06     18.54 o 
   0   0  15       82.90       80.26      8.96 o 
   1   0  15     1392.90     1362.68     38.65 o 
   2   0  15      937.77      906.46     22.28 o 
   3   0  15       48.72       42.63     11.33 o 
   4   0  15      167.52      149.39     14.89 o 
   5   0  15      143.70      127.81     14.88 o 
   6   0  15      105.28       86.85     24.17 o 
  -8   1  15      172.17      205.97     37.18 o 
  -7   1  15       63.70       67.03     13.76 o 
  -6   1  15       52.04       47.86     12.43 o 
  -5   1  15      142.77      161.64     19.60 o 
  -4   1  15      564.96      572.93     22.35 o 
  -3   1  15      526.41      555.93     18.92 o 
  -2   1  15      126.98      112.69     10.03 o 
  -1   1  15     1014.41      980.48     20.78 o 
   0   1  15     2268.20     2212.36     29.97 o 
   1   1  15        2.61        2.19      8.97 o 
   2   1  15     1111.60     1013.05     24.47 o 
   3   1  15      625.57      658.65     24.83 o 
   4   1  15        4.83        3.57     14.81 o 
   5   1  15      125.72      105.51     25.25 o 
  -8   2  15      212.08      204.00     37.80 o 
  -7   2  15       32.51       38.35     12.71 o 
  -6   2  15       13.13       24.67     11.88 o 
  -5   2  15        2.26        9.99     10.63 o 
  -4   2  15       39.80       50.83     14.66 o 
  -3   2  15      393.71      362.32     15.90 o 
  -2   2  15      779.58      769.78     18.80 o 
  -1   2  15       66.26       73.18     10.41 o 
   0   2  15     2502.78     2392.56     36.22 o 
   1   2  15      553.81      537.95     19.13 o 
   2   2  15        9.98        3.63     21.51 o 
   3   2  15      271.11      265.13     38.30 o 
   4   2  15       76.06       91.70     17.54 o 
  -8   3  15      174.74      165.34     35.35 o 
  -7   3  15      372.04      319.75     25.72 o 
  -6   3  15       15.23       -5.11     16.34 o 
  -5   3  15      137.33      132.54     15.23 o 
  -4   3  15        1.51        3.17     10.64 o 
  -3   3  15      600.79      574.68     19.58 o 
  -2   3  15     1051.23     1096.16     34.85 o 
  -1   3  15        0.71        5.44      9.19 o 
   0   3  15      414.81      358.36     26.97 o 
   1   3  15      282.51      299.46     22.83 o 
   2   3  15      116.41       85.95     17.26 o 
   3   3  15       28.99       51.13     15.73 o 
   4   3  15      203.95      191.59     30.73 o 
  -8   4  15       33.02       25.71     31.13 o 
  -7   4  15       21.21       48.72     20.14 o 
  -6   4  15        0.37      -10.78     10.78 o 
  -5   4  15      116.68      124.44     15.20 o 
  -4   4  15       19.44        6.80      9.67 o 
  -3   4  15        1.67       -7.24      7.55 o 
  -2   4  15      688.51      698.67     25.12 o 
  -1   4  15      742.07      778.67     29.55 o 
   0   4  15       13.74       31.18     14.64 o 
   1   4  15      147.15      173.46     20.49 o 
   2   4  15      247.07      200.39     35.89 o 
   3   4  15        5.65       27.50     23.65 o 
  -7   5  15       34.27       42.34     17.25 o 
  -6   5  15       32.95       25.79     14.78 o 
  -5   5  15       39.05       20.90     10.33 o 
  -4   5  15        3.99       -9.13      9.13 o 
  -3   5  15       21.52       10.17      8.92 o 
  -2   5  15       14.77       24.50     12.56 o 
  -1   5  15      139.41      169.78     16.83 o 
   0   5  15       76.88       91.24     19.97 o 
   1   5  15        0.25       29.83     16.13 o 
   2   5  15       90.53      133.41     30.99 o 
  -7   6  15        6.62        0.34     22.28 o 
  -6   6  15       14.37       16.17     13.70 o 
  -5   6  15      127.32      176.39     17.46 o 
  -4   6  15        9.73        9.52     10.40 o 
  -3   6  15      353.26      368.73     26.68 o 
  -2   6  15       46.28       50.79     13.86 o 
  -1   6  15       14.64       26.31     22.51 o 
   0   6  15        1.71       19.36     16.72 o 
   1   6  15        1.06        4.85     22.83 o 
  -6   7  15        1.42       -7.04     12.56 o 
  -5   7  15       94.29      103.42     23.86 o 
  -4   7  15      162.30      177.71     29.46 o 
  -3   7  15       11.90      -14.81     14.81 o 
  -2   7  15       71.60       54.87     26.39 o 
   0  -9  16        2.56       49.73     24.31 o 
   2  -9  16        6.54       20.66     19.91 o 
   3  -9  16      419.75      459.89     44.97 o 
   4  -9  16      392.12      376.60     26.64 o 
  -2  -8  16        8.43        7.87     21.48 o 
  -1  -8  16        2.00        4.22     15.04 o 
   0  -8  16        2.03       23.07     14.90 o 
   1  -8  16      194.14      222.80     20.88 o 
   2  -8  16      109.13      112.25     14.89 o 
   3  -8  16       62.91       61.11     13.37 o 
   4  -8  16      263.59      261.66     28.10 o 
   5  -8  16      119.08      122.95     18.10 o 
  -3  -7  16        0.66       -8.27     15.75 o 
  -2  -7  16        3.30       -5.72     14.82 o 
  -1  -7  16      114.34      135.18     15.94 o 
   0  -7  16       28.36       31.08     11.75 o 
   1  -7  16       89.27       64.96     13.04 o 
   2  -7  16      172.80      151.27     15.25 o 
   3  -7  16       49.91       31.02     11.65 o 
   4  -7  16       64.79       43.14     11.66 o 
   5  -7  16      240.18      265.34     28.85 o 
   6  -7  16       63.15       95.38     22.71 o 
  -4  -6  16        0.90       -7.03     14.50 o 
  -3  -6  16       34.15       21.91     13.30 o 
  -2  -6  16       68.19       61.11     33.08 o 
  -1  -6  16       12.29        6.45     11.72 o 
   0  -6  16       68.55       80.94      9.99 o 
   1  -6  16       27.33       21.53     11.99 o 
   2  -6  16      187.14      178.96     15.04 o 
   3  -6  16      141.26      149.96     14.27 o 
   4  -6  16        1.61        3.73     22.37 o 
   5  -6  16       21.82       31.65     17.18 o 
   6  -6  16       24.39       52.16     20.00 o 
  -5  -5  16       83.99       78.79     19.68 o 
  -4  -5  16      233.53      180.92     21.58 o 
  -3  -5  16       29.64       19.30     10.28 o 
  -2  -5  16      249.56      232.31     13.33 o 
  -1  -5  16      105.55      118.03     10.70 o 
   0  -5  16       15.47       -0.08      8.12 o 
   1  -5  16      186.35      192.09     14.74 o 
   2  -5  16        6.38      -10.07     11.28 o 
   3  -5  16       38.21       30.36     27.56 o 
   4  -5  16       99.80       98.42     15.62 o 
   5  -5  16       81.98      104.21     24.04 o 
   6  -5  16        7.07       20.50     12.41 o 
  -6  -4  16        9.67        9.07     25.08 o 
  -5  -4  16       52.24       58.43     17.69 o 
  -4  -4  16      330.80      315.27     17.39 o 
  -3  -4  16      118.97      117.91     12.48 o 
  -2  -4  16      159.92      164.28     11.79 o 
  -1  -4  16      988.37     1005.89     19.49 o 
   0  -4  16      473.61      483.30     15.82 o 
   1  -4  16        2.36        7.64     12.32 o 
   2  -4  16       70.64       59.02     14.15 o 
   3  -4  16      205.58      215.95     26.92 o 
   4  -4  16       11.46       12.54     11.94 o 
   5  -4  16       68.26       83.10     33.62 o 
   6  -4  16      122.21      123.65     35.42 o 
  -6  -3  16       72.00       79.00     18.33 o 
  -5  -3  16        1.43       -8.06      9.05 o 
  -4  -3  16      367.22      389.66     17.86 o 
  -3  -3  16      466.55      481.45     18.55 o 
  -2  -3  16      105.30      118.72     10.51 o 
  -1  -3  16      123.51      143.43     10.57 o 
   0  -3  16      790.43      796.77     21.04 o 
   1  -3  16      220.54      272.07     16.69 o 
   2  -3  16        4.36        9.55     11.18 o 
   3  -3  16      493.26      447.77     23.71 o 
   4  -3  16      589.67      578.63     22.99 o 
   5  -3  16       63.65       81.94     13.27 o 
   6  -3  16      145.96      158.54     55.88 o 
  -7  -2  16       33.00       35.32     25.99 o 
  -6  -2  16       77.20       55.02     17.24 o 
  -5  -2  16      202.57      195.55     21.90 o 
  -4  -2  16      386.31      353.74     25.08 o 
  -3  -2  16      975.71      931.14     23.79 o 
  -2  -2  16      487.15      504.21     18.10 o 
  -1  -2  16        0.29        6.39      7.31 o 
   0  -2  16      228.86      266.74     17.51 o 
   1  -2  16      528.22      554.24     21.32 o 
   2  -2  16      431.99      433.00     17.43 o 
   3  -2  16        0.47       24.77     10.79 o 
   4  -2  16      327.88      342.37     22.17 o 
   5  -2  16      379.06      372.93     19.94 o 
   6  -2  16       64.75       66.10     14.81 o 
  -7  -1  16       31.03       33.89     16.60 o 
  -6  -1  16      187.95      176.04     20.07 o 
  -5  -1  16      516.79      507.60     22.99 o 
  -4  -1  16       48.39       72.88     19.26 o 
  -3  -1  16       25.06       36.79      9.53 o 
  -2  -1  16      958.14      962.16     23.43 o 
  -1  -1  16      113.84      121.66      9.96 o 
   0  -1  16      512.88      476.98     17.39 o 
   1  -1  16      587.41      586.41     18.87 o 
   2  -1  16      687.10      693.50     25.73 o 
   3  -1  16       37.25       43.40     20.16 o 
   4  -1  16       25.53       31.18     11.60 o 
   5  -1  16      194.14      207.25     16.83 o 
  -7   0  16      126.60      128.59     20.40 o 
  -6   0  16        0.58        6.86     11.53 o 
  -5   0  16      392.76      383.28     25.62 o 
  -4   0  16      664.77      669.37     24.51 o 
  -3   0  16      384.86      405.50     16.90 o 
  -2   0  16      206.39      201.86     11.66 o 
  -1   0  16      475.63      483.55     17.64 o 
   0   0  16      117.71      133.43     11.66 o 
   1   0  16        3.57       -1.17     10.78 o 
   2   0  16      499.34      511.52     19.00 o 
   3   0  16      293.65      318.48     20.18 o 
   4   0  16       65.09       75.97     13.40 o 
   5   0  16      249.15      231.94     39.20 o 
  -7   1  16        6.80        8.39     15.37 o 
  -6   1  16       22.08       15.08     18.43 o 
  -5   1  16       21.97       18.01     20.34 o 
  -4   1  16       56.27       89.89     12.97 o 
  -3   1  16      264.93      246.57     17.06 o 
  -2   1  16        2.31        2.01      8.51 o 
  -1   1  16      104.54      113.39     11.53 o 
   0   1  16      250.67      262.73     14.28 o 
   1   1  16      361.86      362.17     16.27 o 
   2   1  16        9.67       -4.21      9.10 o 
   3   1  16      106.79      124.87     15.30 o 
   4   1  16      167.50      197.43     17.79 o 
   5   1  16        0.34       11.41     19.80 o 
  -7   2  16       10.80       20.59     16.52 o 
  -6   2  16        1.05       -9.24     10.93 o 
  -5   2  16       13.14       27.02     12.16 o 
  -4   2  16      152.65      151.11     15.14 o 
  -3   2  16       23.85       19.12      9.64 o 
  -2   2  16       45.71       51.13     10.19 o 
  -1   2  16       60.09       49.20     10.53 o 
   0   2  16        1.72        0.69     10.60 o 
   1   2  16       46.24       76.97     11.02 o 
   2   2  16      119.41      145.06     30.53 o 
   3   2  16       17.48       11.97     14.25 o 
   4   2  16      103.63      159.04     22.55 o 
  -7   3  16      256.50      244.07     24.34 o 
  -6   3  16      368.23      389.36     28.87 o 
  -5   3  16        1.85      -10.04     10.04 o 
  -4   3  16      162.05      185.28     22.81 o 
  -3   3  16      155.39      163.70     13.56 o 
  -2   3  16       34.79       38.14     11.87 o 
  -1   3  16      158.60      164.59     13.42 o 
   0   3  16      126.85      120.14     14.32 o 
   1   3  16        8.98       35.05     14.36 o 
   2   3  16        8.50       12.40     24.94 o 
   3   3  16       56.72       39.00     22.71 o 
  -7   4  16       32.14       16.86     18.14 o 
  -6   4  16      437.74      477.55     30.94 o 
  -5   4  16      154.54      179.59     17.47 o 
  -4   4  16       44.40       83.27     21.08 o 
  -3   4  16      328.51      331.52     17.00 o 
  -2   4  16      993.63     1015.06     31.64 o 
  -1   4  16       88.11       82.51     11.97 o 
   0   4  16       55.89       56.63     18.20 o 
   1   4  16       79.35      117.12     19.45 o 
   2   4  16        6.53        7.13     22.94 o 
  -7   5  16        9.07      -27.13     27.13 o 
  -6   5  16      117.60      164.34     24.88 o 
  -5   5  16      193.41      200.89     15.80 o 
  -4   5  16      178.25      195.27     15.22 o 
  -3   5  16       84.09       94.21     14.82 o 
  -2   5  16      283.58      233.34     18.41 o 
  -1   5  16      113.57      150.90     29.90 o 
   0   5  16      141.72      168.49     21.82 o 
   1   5  16       72.13       54.87     26.82 o 
   2   5  16      358.40      401.27     43.80 o 
  -6   6  16       65.62      103.26     28.17 o 
  -5   6  16      162.11      208.91     21.57 o 
  -4   6  16      158.62      161.37     15.16 o 
  -3   6  16       54.04       46.16     17.39 o 
  -2   6  16        3.28      -12.54     12.54 o 
  -1   6  16      111.83      111.50     28.96 o 
   0   6  16      124.14       95.58     30.84 o 
  -5   7  16       34.18       27.16     14.61 o 
  -4   7  16      136.59      113.36     33.44 o 
   2  -9  17      110.99      139.14     21.10 o 
   3  -9  17       30.15       29.93     16.32 o 
  -1  -8  17       38.35       42.01     18.10 o 
   0  -8  17      145.43      142.74     29.27 o 
   1  -8  17       56.17       38.27     13.42 o 
   2  -8  17       31.87       17.33     23.60 o 
   3  -8  17      164.01      177.86     20.97 o 
   4  -8  17      164.82      161.36     25.28 o 
   5  -8  17       12.16       22.20     19.49 o 
  -3  -7  17       88.56       83.85     28.50 o 
  -2  -7  17       36.14       41.05     17.57 o 
  -1  -7  17        2.65       16.09     12.17 o 
   0  -7  17       77.49      112.50     18.07 o 
   1  -7  17      298.55      308.01     27.71 o 
   2  -7  17      110.25       97.98     14.57 o 
   3  -7  17       15.33       26.71     12.14 o 
   4  -7  17      469.09      464.84     27.13 o 
   5  -7  17      287.82      271.82     22.11 o 
  -4  -6  17       15.11       13.74     20.10 o 
  -3  -6  17       33.42       28.51     16.74 o 
  -2  -6  17      243.79      237.89     22.93 o 
  -1  -6  17      221.68      257.16     18.54 o 
   0  -6  17       16.23        8.50      9.53 o 
   1  -6  17      238.95      305.46     18.90 o 
   2  -6  17      823.30      892.70     34.05 o 
   3  -6  17       44.29       35.87     11.55 o 
   4  -6  17      442.08      391.60     23.97 o 
  -5  -5  17       30.00        7.92     16.73 o 
  -4  -5  17       11.89        9.52     22.28 o 
  -3  -5  17        3.09       14.06     10.62 o 
  -2  -5  17       75.98       75.71     11.72 o 
  -1  -5  17      480.22      504.22     19.34 o 
   0  -5  17      604.52      607.94     17.53 o 
   1  -5  17        0.44       -2.31      9.88 o 
   2  -5  17      623.93      650.13     57.21 o 
   3  -5  17      563.27      575.21     33.68 o 
   4  -5  17       48.26       42.46     13.99 o 
   5  -5  17      213.13      198.92     19.19 o 
   6  -5  17      369.47      376.04     33.18 o 
  -5  -4  17        0.89        3.45     14.41 o 
  -4  -4  17       22.13       31.24     11.16 o 
  -3  -4  17       64.82       69.77     11.80 o 
  -2  -4  17        2.34        1.30      8.27 o 
  -1  -4  17       85.46       78.88      8.96 o 
   0  -4  17      909.64      934.10     20.92 o 
   1  -4  17      155.74      155.89     18.47 o 
   2  -4  17      105.85       90.40     15.55 o 
   3  -4  17      559.69      508.05     25.72 o 
   4  -4  17      592.20      589.98     27.10 o 
   5  -4  17       13.16       22.14     12.81 o 
   6  -4  17      210.12      224.51     28.36 o 
  -6  -3  17        0.42       -4.29     15.73 o 
  -5  -3  17       37.40       36.13     15.10 o 
  -4  -3  17       69.56       89.60     12.50 o 
  -3  -3  17        2.31        2.12      9.30 o 
  -2  -3  17       15.16       13.19      8.22 o 
  -1  -3  17        7.66       -4.68      8.66 o 
   0  -3  17        7.69       21.20      9.17 o 
   1  -3  17      190.16      237.96     17.25 o 
   2  -3  17      557.47      482.91     30.09 o 
   3  -3  17       13.05       -4.65     12.23 o 
   4  -3  17      653.91      617.99     24.50 o 
   5  -3  17      551.71      537.81     23.74 o 
   6  -3  17       19.40       17.06     20.51 o 
  -6  -2  17        1.36      -13.79     14.06 o 
  -5  -2  17       22.85       10.07     10.68 o 
  -4  -2  17       38.23       41.69     12.79 o 
  -3  -2  17       10.57       10.09     10.94 o 
  -2  -2  17       79.17       77.54     11.00 o 
  -1  -2  17       12.82       20.61      9.16 o 
   0  -2  17      125.83      119.25     11.62 o 
   1  -2  17       54.69       44.50     11.82 o 
   2  -2  17       51.71       47.50     12.30 o 
   3  -2  17      136.30      116.86     14.48 o 
   4  -2  17       31.03       16.48     11.10 o 
   5  -2  17      112.91      125.83     22.86 o 
  -7  -1  17       23.62       23.37     26.22 o 
  -6  -1  17      135.15      167.73     21.46 o 
  -5  -1  17        0.44       -4.17     10.29 o 
  -4  -1  17       22.42       13.80     11.81 o 
  -3  -1  17       53.66       67.61     11.91 o 
  -2  -1  17      570.89      602.43     19.90 o 
  -1  -1  17        7.04        1.68      8.56 o 
   0  -1  17      404.25      420.74     21.60 o 
   1  -1  17      444.67      434.83     17.94 o 
   2  -1  17       13.58       10.27      9.33 o 
   3  -1  17      125.26      111.25     14.10 o 
   4  -1  17       74.67       66.28     19.76 o 
   5  -1  17        0.36      -10.87     17.43 o 
  -7   0  17        9.21      -15.47     15.47 o 
  -6   0  17      235.73      251.87     24.30 o 
  -5   0  17      413.27      411.83     21.97 o 
  -4   0  17      487.81      462.61     22.26 o 
  -3   0  17       23.79       21.11     10.52 o 
  -2   0  17      404.54      415.79     17.19 o 
  -1   0  17      158.21      177.85     13.18 o 
   0   0  17        4.12       -7.35      8.38 o 
   1   0  17      692.14      681.07     21.27 o 
   2   0  17      489.52      490.95     19.20 o 
   3   0  17        2.49       -8.15     16.18 o 
   4   0  17        2.04        9.67     11.49 o 
  -7   1  17      136.75      150.14     22.15 o 
  -6   1  17        1.03        9.66     13.99 o 
  -5   1  17      116.82      153.24     30.64 o 
  -4   1  17      612.71      609.81     30.58 o 
  -3   1  17      116.30      124.75     12.87 o 
  -2   1  17      375.65      361.57     20.30 o 
  -1   1  17      986.00      968.65     24.73 o 
   0   1  17      542.22      498.46     22.44 o 
   1   1  17       35.41       46.93     12.00 o 
   2   1  17      273.83      259.35     18.13 o 
   3   1  17      238.53      261.79     19.12 o 
   4   1  17       22.61       39.56     17.47 o 
  -7   2  17      391.65      449.37     54.24 o 
  -6   2  17      189.52      180.66     22.48 o 
  -5   2  17        4.68      -10.95     10.95 o 
  -4   2  17      447.29      448.20     32.61 o 
  -3   2  17      384.98      374.28     21.47 o 
  -2   2  17       23.58       30.11     11.85 o 
  -1   2  17      120.24      114.30     13.35 o 
   0   2  17      520.64      546.06     28.32 o 
   1   2  17      119.32      119.29     14.45 o 
   2   2  17        4.51        6.00     11.37 o 
   3   2  17      296.70      340.58     28.22 o 
  -7   3  17       75.49       67.93     20.29 o 
  -6   3  17      161.20      186.56     22.91 o 
  -5   3  17      101.14       69.73     16.04 o 
  -4   3  17      282.04      253.57     19.00 o 
  -3   3  17      460.84      494.21     20.06 o 
  -2   3  17      251.44      254.46     18.78 o 
  -1   3  17       13.68       -4.95      9.38 o 
   0   3  17      251.60      232.49     17.54 o 
   1   3  17      343.10      348.58     26.04 o 
   2   3  17       31.27       52.21     25.54 o 
   3   3  17       30.07       36.95     23.60 o 
  -6   4  17        0.20        7.44     16.86 o 
  -5   4  17       45.98       39.77     13.86 o 
  -4   4  17       23.65       22.05     13.30 o 
  -3   4  17        0.13        0.92     13.97 o 
  -2   4  17      238.67      222.06     17.87 o 
  -1   4  17      294.63      384.52     26.31 o 
   0   4  17        5.58      -11.31     14.47 o 
   1   4  17       81.06       90.70     28.36 o 
   2   4  17      410.04      460.50     44.65 o 
  -6   5  17        5.66        0.23     16.40 o 
  -5   5  17        8.01       -7.10     26.96 o 
  -4   5  17       28.48       41.68     21.42 o 
  -3   5  17       45.20       38.78     17.09 o 
  -2   5  17       35.05       27.93     13.05 o 
  -1   5  17       34.95       38.46     24.14 o 
   0   5  17       92.58       95.44     28.82 o 
   1   5  17       21.91        8.16     25.19 o 
  -5   6  17       33.79        2.00     13.30 o 
  -4   6  17      106.85      109.87     20.16 o 
  -3   6  17        3.08       10.75     18.23 o 
  -2   6  17       30.47       53.27     25.62 o 
  -1  -8  18        0.27       10.13     23.54 o 
   1  -8  18      133.15      138.32     20.45 o 
   2  -8  18       75.92       76.14     18.26 o 
   3  -8  18       75.34       86.54     31.93 o 
   4  -8  18      216.52      237.98     31.04 o 
  -2  -7  18      132.89      152.02     31.93 o 
  -1  -7  18      154.93      196.79     19.12 o 
   0  -7  18       27.62       17.00     21.00 o 
   1  -7  18      129.12      142.94     15.93 o 
   2  -7  18      390.13      399.01     31.53 o 
   3  -7  18       16.79       30.04     15.12 o 
   4  -7  18      106.24      109.19     18.64 o 
   5  -7  18      136.14      110.05     25.22 o 
  -3  -6  18       46.81       10.90     23.22 o 
  -2  -6  18      118.47      122.40     20.21 o 
  -1  -6  18       15.23       34.70     12.29 o 
   0  -6  18      304.84      340.32     20.31 o 
   1  -6  18       79.79       89.81     14.22 o 
   2  -6  18      137.82      150.98     15.78 o 
   3  -6  18      251.94      269.14     18.30 o 
   4  -6  18       71.41       68.53     23.97 o 
   5  -6  18        4.09        8.62     19.94 o 
  -4  -5  18       65.93       65.60     19.28 o 
  -3  -5  18       44.46       34.03     11.67 o 
  -2  -5  18      228.84      220.24     18.36 o 
  -1  -5  18      132.86      152.24     21.14 o 
   0  -5  18       47.50       69.24     10.98 o 
   1  -5  18      318.64      332.88     19.82 o 
   2  -5  18       55.66       71.11     16.15 o 
   3  -5  18        8.14       13.04     13.11 o 
   4  -5  18       41.69       24.87     13.79 o 
   5  -5  18       56.82       61.09     22.48 o 
  -5  -4  18       77.52       93.79     23.24 o 
  -4  -4  18      273.36      240.96     19.86 o 
  -3  -4  18       60.61       74.16     12.22 o 
  -2  -4  18      166.20      192.81     14.63 o 
  -1  -4  18      858.64      844.93     21.13 o 
   0  -4  18      538.19      590.58     20.02 o 
   1  -4  18       19.74        2.63     12.34 o 
   2  -4  18      559.98      521.96     26.65 o 
   3  -4  18      468.80      454.22     63.68 o 
   4  -4  18       10.73       25.57     20.09 o 
   5  -4  18      153.80      149.08     26.39 o 
  -5  -3  18       39.95       36.43     14.75 o 
  -4  -3  18      221.51      228.39     21.93 o 
  -3  -3  18      467.66      444.79     19.07 o 
  -2  -3  18      170.71      182.47     13.88 o 
  -1  -3  18      230.16      255.94     30.22 o 
   0  -3  18     1272.66     1221.02     27.78 o 
   1  -3  18      451.46      430.82     22.72 o 
   2  -3  18       73.84       59.91     14.92 o 
   3  -3  18      652.07      618.41     29.19 o 
   4  -3  18      178.66      164.26     18.88 o 
   5  -3  18       38.66       36.32     21.63 o 
  -6  -2  18       32.58       34.87     21.89 o 
  -5  -2  18       73.80       77.27     15.15 o 
  -4  -2  18       10.65       18.83     15.49 o 
  -3  -2  18      415.41      441.49     32.93 o 
  -2  -2  18      985.64      958.15     25.03 o 
  -1  -2  18       10.61        4.31      9.04 o 
   0  -2  18     1513.72     1406.83     78.07 o 
   1  -2  18     1642.47     1621.07     66.33 o 
   2  -2  18       52.63       58.13     15.29 o 
   3  -2  18       94.45       79.51     14.25 o 
   4  -2  18      177.84      187.08     17.38 o 
   5  -2  18      177.55      144.97     26.65 o 
  -6  -1  18        0.24       15.68     16.53 o 
  -5  -1  18      153.84      203.37     17.97 o 
  -4  -1  18      152.21      195.10     17.32 o 
  -3  -1  18       24.56       28.52     12.14 o 
  -2  -1  18      861.96      850.05     26.83 o 
  -1  -1  18      519.32      514.83     24.76 o 
   0  -1  18       87.33      101.13     14.24 o 
   1  -1  18      318.57      354.02     29.11 o 
   2  -1  18      545.47      544.61     20.09 o 
   3  -1  18      188.79      188.84     16.97 o 
   4  -1  18        7.21       10.64     11.66 o 
  -6   0  18       26.75       53.10     21.04 o 
  -5   0  18       70.37       38.94     13.81 o 
  -4   0  18      249.32      210.61     17.90 o 
  -3   0  18      175.33      192.14     14.47 o 
  -2   0  18      178.36      196.58     16.46 o 
  -1   0  18      424.32      404.91     17.84 o 
   0   0  18       80.27       92.13     14.48 o 
   1   0  18        3.83       21.09     11.74 o 
   2   0  18      406.40      409.84     18.23 o 
   3   0  18      250.51      255.45     19.33 o 
   4   0  18        8.53       24.25     17.02 o 
  -7   1  18        0.43      -23.00     23.00 o 
  -6   1  18       26.29       21.63     17.88 o 
  -5   1  18        3.62      -11.30     11.30 o 
  -4   1  18        2.16      -10.41     10.41 o 
  -3   1  18      289.73      289.27     16.41 o 
  -2   1  18      169.48      167.21     16.13 o 
  -1   1  18       95.06      114.43     20.94 o 
   0   1  18      145.02      181.74     16.54 o 
   1   1  18      368.22      415.75     21.35 o 
   2   1  18        2.32        3.78     22.31 o 
   3   1  18       67.12       97.22     19.88 o 
  -7   2  18       92.34       68.42     31.67 o 
  -6   2  18        9.73       -6.20     16.44 o 
  -5   2  18       34.65       34.09     13.88 o 
  -4   2  18       32.03       40.01     13.53 o 
  -3   2  18       10.83       -5.55      9.21 o 
  -2   2  18       60.77       77.13     14.33 o 
  -1   2  18       66.25       66.62     11.93 o 
   0   2  18        0.15        1.41     10.76 o 
   1   2  18       24.22       42.55     15.54 o 
   2   2  18        5.92        6.54     14.15 o 
   3   2  18       32.81       38.04     18.23 o 
  -6   3  18      220.95      178.61     24.26 o 
  -5   3  18       12.63       10.42     18.93 o 
  -4   3  18      557.45      576.31     26.50 o 
  -3   3  18      197.37      201.75     23.19 o 
  -2   3  18        2.37       15.12     12.00 o 
  -1   3  18      146.79      146.05     19.69 o 
   0   3  18       44.57       48.87     13.11 o 
   1   3  18        7.04        6.12     14.87 o 
   2   3  18        0.48       25.96     23.48 o 
  -6   4  18      393.46      400.97     31.35 o 
  -5   4  18      101.78      121.83     21.99 o 
  -4   4  18      168.30      211.56     18.75 o 
  -3   4  18      283.25      271.20     24.92 o 
  -2   4  18      332.48      300.23     20.48 o 
  -1   4  18       62.81       91.70     18.01 o 
   0   4  18       25.00        9.85     15.23 o 
   1   4  18      217.36      213.24     35.75 o 
  -5   5  18      197.95      238.63     35.94 o 
  -4   5  18       82.88       63.25     28.65 o 
  -3   5  18        0.31       19.34     16.84 o 
  -2   5  18      326.70      312.48     26.86 o 
   0   5  18       10.42       15.55     23.40 o 
  -4   6  18       66.71       88.30     32.47 o 
  -3   6  18       43.61       28.99     25.79 o 
   1  -8  19       58.95       21.68     21.40 o 
   2  -8  19        0.93      -12.10     14.50 o 
   3  -8  19      127.06      131.39     28.10 o 
  -1  -7  19        2.21        4.31     29.94 o 
   0  -7  19      249.71      272.53     37.20 o 
   1  -7  19      629.12      619.10     54.94 o 
   2  -7  19       39.41       39.15     17.05 o 
   3  -7  19       57.57       58.68     17.38 o 
   4  -7  19       98.28       79.69     25.96 o 
  -3  -6  19       70.98       92.98     30.16 o 
  -2  -6  19      549.45      601.90     44.94 o 
  -1  -6  19      352.75      346.52     48.63 o 
   0  -6  19       26.87        8.85     22.37 o 
   1  -6  19      410.21      436.02     45.62 o 
   2  -6  19      159.54      182.59     17.53 o 
   3  -6  19        0.65       11.06     16.72 o 
   4  -6  19       48.90      107.93     26.48 o 
  -4  -5  19      324.33      342.44     28.06 o 
  -3  -5  19      139.02      180.75     23.28 o 
  -2  -5  19      236.02      223.09     20.59 o 
  -1  -5  19      799.04      855.85     25.56 o 
   0  -5  19      330.78      347.37     22.88 o 
   1  -5  19       30.00       46.19     20.75 o 
   2  -5  19      280.95      316.62     24.28 o 
   3  -5  19      223.52      241.49     22.61 o 
   4  -5  19       13.37       27.19     21.88 o 
  -4  -4  19       70.66       78.69     23.99 o 
  -3  -4  19       93.37       82.17     13.46 o 
  -2  -4  19        1.93       -0.68     10.11 o 
  -1  -4  19       61.81       62.02     11.37 o 
   0  -4  19      343.89      348.82     20.79 o 
   1  -4  19      157.33      150.84     18.77 o 
   2  -4  19        3.29      -11.75     11.75 o 
   3  -4  19      117.77       66.02     16.94 o 
   4  -4  19      180.06      150.76     27.68 o 
  -5  -3  19      168.44      189.49     19.42 o 
  -4  -3  19       17.57       27.66     11.35 o 
  -3  -3  19       15.59       28.41     10.92 o 
  -2  -3  19      134.13      149.91     13.87 o 
  -1  -3  19       12.40       -1.26     10.65 o 
   0  -3  19       82.99       86.50     26.11 o 
   1  -3  19      134.60      130.25     15.47 o 
   2  -3  19       42.74       65.24     16.15 o 
   3  -3  19       28.20       16.28     14.43 o 
   4  -3  19       91.29      108.50     25.28 o 
  -5  -2  19        9.83       17.74     13.57 o 
  -4  -2  19      310.86      306.73     20.78 o 
  -3  -2  19      249.27      261.69     22.85 o 
  -2  -2  19        4.23       -2.89     11.36 o 
  -1  -2  19      184.06      161.76     13.74 o 
   0  -2  19      174.59      127.56     15.67 o 
   1  -2  19       36.83       41.35     12.55 o 
   2  -2  19       12.40       16.25     13.83 o 
   3  -2  19       43.69       39.02     13.43 o 
   4  -2  19        0.79       -2.86     14.77 o 
  -6  -1  19      194.47      273.15     25.65 o 
  -5  -1  19       61.41       84.73     19.38 o 
  -4  -1  19      148.68      147.21     16.60 o 
  -3  -1  19      338.14      351.50     20.86 o 
  -2  -1  19      273.04      299.40     22.85 o 
  -1  -1  19        0.24       -2.48     10.89 o 
   0  -1  19      153.78      164.42     23.13 o 
   1  -1  19      222.15      219.51     19.87 o 
   2  -1  19       54.49       59.18     11.58 o 
   3  -1  19        2.65       10.78     11.94 o 
   4  -1  19        1.45      -11.89     15.12 o 
  -6   0  19      257.94      255.70     25.52 o 
  -5   0  19      416.88      459.15     43.01 o 
  -4   0  19      249.55      255.91     19.55 o 
  -3   0  19       43.02       33.33     12.42 o 
  -2   0  19      956.69      898.40     29.73 o 
  -1   0  19      518.35      446.75     20.55 o 
   0   0  19        4.95        3.03     11.19 o 
   1   0  19      588.88      600.23     25.66 o 
   2   0  19      371.84      389.47     21.37 o 
   3   0  19        1.65       -1.03     29.77 o 
  -6   1  19        0.33      -16.60     16.60 o 
  -5   1  19      133.60      156.50     22.41 o 
  -4   1  19      435.62      432.86     57.42 o 
  -3   1  19      212.77      203.02     17.87 o 
  -2   1  19      152.06      168.26     17.07 o 
  -1   1  19      623.64      626.31     22.08 o 
   0   1  19      401.06      405.89     24.27 o 
   1   1  19        0.29        8.33     11.53 o 
   2   1  19       69.70       58.49     23.97 o 
   3   1  19      114.01       92.64     27.62 o 
  -6   2  19       90.86       66.28     19.22 o 
  -5   2  19        4.94       -2.79     25.19 o 
  -4   2  19      556.04      558.02     26.19 o 
  -3   2  19      600.73      603.27     67.70 o 
  -2   2  19       24.65       39.15     13.46 o 
  -1   2  19      131.83      138.87     20.27 o 
   0   2  19      374.59      340.86     21.19 o 
   1   2  19       48.16       59.01     18.12 o 
   2   2  19        3.23       21.86     22.65 o 
  -6   3  19      107.47      160.94     24.81 o 
  -5   3  19       99.32       84.57     20.03 o 
  -4   3  19       12.64        0.81     12.53 o 
  -3   3  19      147.94      163.11     22.70 o 
  -2   3  19      132.83      141.68     17.19 o 
  -1   3  19       41.39       25.17     17.69 o 
   0   3  19       37.60       51.99     18.54 o 
   1   3  19      263.31      287.80     37.63 o 
  -5   4  19       83.27       59.56     39.86 o 
  -4   4  19       35.35        3.74     25.76 o 
  -3   4  19        0.03      -12.65     14.40 o 
  -2   4  19      170.37      172.48     28.06 o 
  -1   4  19      340.50      359.04     41.03 o 
   0   4  19       11.82       21.34     24.79 o 
  -4   5  19        5.51       47.79     28.65 o 
  -3   5  19      255.46      228.28     37.52 o 
   1  -7  20        3.49        8.51     15.91 o 
   2  -7  20        1.54        5.74     15.54 o 
   3  -7  20       16.07       20.91     23.88 o 
  -2  -6  20        1.55       -0.77     21.83 o 
  -1  -6  20       46.03       58.07     17.81 o 
   0  -6  20       33.44       38.95     23.51 o 
   1  -6  20        1.94       -2.49     14.71 o 
   2  -6  20        6.07       21.84     15.45 o 
   3  -6  20        7.55       12.66     14.58 o 
  -3  -5  20       32.38       70.53     26.69 o 
  -2  -5  20      119.29      110.70     16.90 o 
  -1  -5  20      270.40      269.79     19.87 o 
   0  -5  20       54.69       59.66     16.66 o 
   1  -5  20      127.74      137.62     23.18 o 
   2  -5  20      141.51      118.29     27.42 o 
   3  -5  20        1.69       -4.62     19.52 o 
  -4  -4  20      176.05      181.47     19.47 o 
  -3  -4  20       28.89       42.82     17.98 o 
  -2  -4  20       31.80       44.48     17.59 o 
  -1  -4  20      424.67      410.79     19.44 o 
   0  -4  20      300.83      313.89     21.19 o 
   1  -4  20       14.66       17.83     14.49 o 
   2  -4  20      155.08      162.64     20.35 o 
   3  -4  20      120.45       94.15     26.56 o 
   4  -4  20        1.16       -2.34     21.71 o 
  -4  -3  20      297.58      311.25     22.04 o 
  -3  -3  20      588.36      529.06     25.78 o 
  -2  -3  20      159.22      182.96     15.58 o 
  -1  -3  20      296.09      309.21     20.34 o 
   0  -3  20      549.48      521.42     24.88 o 
   1  -3  20       59.05       78.05     17.77 o 
   2  -3  20       26.36       32.20     15.91 o 
   3  -3  20      188.41      151.90     28.73 o 
   4  -3  20       67.57      106.68     27.05 o 
  -5  -2  20       75.76       85.46     16.73 o 
  -4  -2  20       27.49       53.00     19.25 o 
  -3  -2  20      381.68      359.65     44.69 o 
  -2  -2  20      220.24      225.35     19.36 o 
  -1  -2  20       43.06       31.53     12.90 o 
   0  -2  20      261.73      257.81     25.13 o 
   1  -2  20      315.14      365.07     24.02 o 
   2  -2  20       55.03       10.24     15.21 o 
   3  -2  20        6.52       -4.45     19.97 o 
  -5  -1  20      232.65      210.25     24.52 o 
  -4  -1  20       88.57       94.27     15.84 o 
  -3  -1  20       85.16       95.01     19.01 o 
  -2  -1  20      319.00      321.56     20.62 o 
  -1  -1  20      145.68      123.90     26.91 o 
   0  -1  20       43.30       56.72     14.56 o 
   1  -1  20      258.15      250.36     19.20 o 
   2  -1  20      175.17      158.90     17.08 o 
   3  -1  20        4.39        0.39     25.01 o 
  -5   0  20       13.07       39.13     17.73 o 
  -4   0  20       50.36       38.47     13.98 o 
  -3   0  20      117.51      133.48     24.32 o 
  -2   0  20        1.35        3.40     22.22 o 
  -1   0  20      104.87      124.35     20.40 o 
   0   0  20       10.68       20.64     12.77 o 
   1   0  20       70.64       83.98     14.86 o 
   2   0  20      102.24      114.62     18.99 o 
   3   0  20       21.45        5.08     20.66 o 
  -5   1  20       79.10       68.82     19.82 o 
  -4   1  20        0.51       -0.97     12.73 o 
  -3   1  20      305.44      300.40     41.07 o 
  -2   1  20       38.20       18.72     24.34 o 
  -1   1  20       46.43       63.91     17.84 o 
   0   1  20       20.28       21.27     12.60 o 
   1   1  20       28.19       41.25     17.34 o 
   2   1  20       63.65       68.48     26.25 o 
  -5   2  20      149.12      176.16     24.45 o 
  -4   2  20      159.24      150.56     35.21 o 
  -3   2  20        4.49       -3.81     16.29 o 
  -2   2  20       48.81       49.45     14.59 o 
  -1   2  20       18.97       14.13     16.88 o 
   0   2  20       23.35       15.36     12.87 o 
   1   2  20        2.44       23.99     22.63 o 
   2   2  20        3.20      -21.91     21.91 o 
  -5   3  20       20.53       42.41     21.43 o 
  -4   3  20      186.86      221.89     38.26 o 
  -3   3  20       41.83       48.38     19.30 o 
  -2   3  20        5.33        6.14     16.38 o 
  -1   3  20        1.73        3.09     15.61 o 
   0   3  20        2.18       -6.39     21.51 o 
   1   3  20        0.03       -2.71     22.17 o 
  -4   4  20       80.66       65.02     33.04 o 
  -3   4  20      352.56      395.42     44.05 o 
  -2   4  20      155.41      132.21     22.76 o 
   1  -6  21      131.17      121.27     44.44 o 
   2  -6  21      151.07      149.53     21.66 o 
  -2  -5  21       55.21       86.22     20.56 o 
  -1  -5  21       42.55       16.17     16.52 o 
   0  -5  21       42.07      -11.95     19.00 o 
   1  -5  21       26.89       16.57     15.58 o 
   2  -5  21      183.67      204.43     33.44 o 
   3  -5  21      215.24      236.01     34.98 o 
  -3  -4  21       15.79       10.89     17.41 o 
  -2  -4  21        6.20       -7.35     12.08 o 
  -1  -4  21       36.42       38.78     25.85 o 
   0  -4  21      179.90      196.20     19.09 o 
   1  -4  21       73.98      117.72     28.05 o 
   2  -4  21        5.25      -18.57     18.57 o 
   3  -4  21       62.30       47.50     26.02 o 
  -4  -3  21        3.68        0.31     17.99 o 
  -3  -3  21       35.64       93.20     19.59 o 
  -2  -3  21       12.79       22.17     11.72 o 
  -1  -3  21        1.66       -3.76     16.51 o 
   0  -3  21       19.93        8.34     15.60 o 
   1  -3  21       51.87       86.83     18.98 o 
   2  -3  21       55.90       30.90     22.65 o 
   3  -3  21        8.17       -3.05     21.14 o 
  -4  -2  21      124.78      170.73     23.16 o 
  -3  -2  21      121.69      137.79     36.53 o 
  -2  -2  21        5.65        3.66     12.24 o 
  -1  -2  21       51.90       35.40     18.92 o 
   0  -2  21       49.74       53.40     14.61 o 
   1  -2  21       12.32       33.29     18.55 o 
   2  -2  21       49.67       68.65     27.39 o 
   3  -2  21        3.18       -7.16     22.63 o 
  -5  -1  21      122.13      128.96     22.68 o 
  -4  -1  21        0.74      -22.51     22.51 o 
  -3  -1  21      169.03      220.73     24.52 o 
  -2  -1  21      178.84      169.37     17.73 o 
  -1  -1  21        3.05      -14.03     14.03 o 
   0  -1  21      141.63      155.11     17.50 o 
   1  -1  21      176.51      182.34     22.67 o 
   2  -1  21        9.84       45.48     25.74 o 
  -5   0  21      137.65      116.13     22.57 o 
  -4   0  21       12.72      -10.11     18.89 o 
  -3   0  21       71.19       89.51     46.56 o 
  -2   0  21      235.95      254.16     26.99 o 
  -1   0  21       60.42       64.49     20.01 o 
   0   0  21        1.40      -11.18     11.18 o 
   1   0  21       23.72       42.52     18.01 o 
   2   0  21      116.24      128.93     30.67 o 
  -5   1  21      210.25      125.57     31.10 o 
  -4   1  21      138.81      170.22     35.61 o 
  -3   1  21        1.97      -10.13     15.55 o 
  -2   1  21       94.78       77.52     15.67 o 
  -1   1  21       55.10       60.84     17.81 o 
   0   1  21      119.37      120.67     20.86 o 
   1   1  21        0.95        9.30     16.15 o 
  -4   2  21      110.25      182.37     38.69 o 
  -3   2  21        9.80       18.29     16.95 o 
  -2   2  21        1.87        8.92     16.90 o 
  -1   2  21        1.90       -1.06     23.77 o 
   0   2  21      148.26      190.12     25.31 o 
   1   2  21       68.23      145.22     32.27 o 
  -3   3  21       66.88       80.91     32.27 o 
  -2   3  21       59.90       39.37     27.19 o 
  -1   3  21       27.83       -5.51     21.46 o 
  -1  -5  22       59.99      106.19     30.76 o 
   1  -5  22      171.55      175.39     22.79 o 
   2  -5  22      132.06      124.54     32.13 o 
  -2  -4  22       20.63       15.11     17.27 o 
  -1  -4  22      255.69      229.85     37.66 o 
   0  -4  22      166.94      128.68     31.78 o 
   1  -4  22       29.21       43.85     26.42 o 
   2  -4  22       50.62       22.83     23.77 o 
  -3  -3  22       65.00       54.09     19.90 o 
  -2  -3  22        3.63       15.06     13.83 o 
  -1  -3  22      359.58      424.45     31.87 o 
   0  -3  22      353.77      394.16     45.25 o 
   1  -3  22       34.03       15.13     16.24 o 
   2  -3  22        1.12      -20.77     20.77 o 
  -3  -2  22      301.12      404.46     46.05 o 
  -2  -2  22      189.05      212.74     27.01 o 
  -1  -2  22       63.04       67.11     31.20 o 
   0  -2  22      164.34      197.46     38.70 o 
   1  -2  22      157.09      162.41     31.38 o 
   2  -2  22       41.39       49.05     25.94 o 
  -3  -1  22       45.00       29.30     27.22 o 
  -2  -1  22      171.76      182.33     18.77 o 
  -1  -1  22      173.51      219.55     25.19 o 
   0  -1  22        0.16       17.57     19.33 o 
   1  -1  22      262.60      284.43     31.93 o 
   2  -1  22      254.92      230.45     37.12 o 
  -3   0  22       42.49       46.53     28.79 o 
  -2   0  22       17.04       52.12     22.55 o 
  -1   0  22        7.58        2.18     30.09 o 
   0   0  22       47.27       33.23     17.69 o 
   1   0  22       12.84       37.12     17.84 o 
  -3   1  22       16.57       23.54     28.56 o 
  -2   1  22       44.30       65.78     19.90 o 
  -1   1  22       18.67       26.56     27.08 o 
   0   1  22       16.54       42.22     18.64 o 
  -3   2  22        6.97       44.71     28.36 o 
  -2   2  22       67.91       80.23     31.96 o 
  -1   2  22       52.15       74.67     28.85 o 
   0  -3  23        4.58        5.88     27.05 o 
  -1  -2  23        3.79       -5.82     25.91 o 
   0  -2  23       19.49       62.03     29.04 o 
   1  -2  23        0.30       -3.91     21.83 o 
  -2  -1  23      121.91      135.67     35.46 o 
  -1  -1  23       12.19       26.53     29.67 o 
   0  -1  23       35.55       28.19     26.91 o 
  -1   0  23       78.11       70.76     29.42 o 
                                                 
